# Supplementary material for: Amorphous nitride semiconductors with highly tunable optical and electronic properties: the benefits of disorder in Ca–Zn–N thin films
Source: Mater Horiz. 2024 Dec 16;12(6):1971–80. doi: 10.1039/d4mh01525h (PMC11667462; doi:10.1039/d4mh01525h)
Supplement: MH-012-D4MH01525H-s001 [file MH-012-D4MH01525H-s001.zip]

Archive with 42 entries (36 files):
- Data/
- Data/Figure1_XRD_AFM/
- Data/Figure1_XRD_AFM/Ca(ZnN)2_fromMaterialsProject.cif
- Data/Figure1_XRD_AFM/GID_SB230509_10to60_0_06step_1d6degree_min_w_0_5.xy
- Data/Figure1_XRD_AFM/GID_SB230511_10to60_0_06step_1d2degree_min_w_0_5.xy
- Data/Figure1_XRD_AFM/GID_SB230522front_10to60_0_06step_1d6degree_min_w_0_5.xy
- Data/Figure1_XRD_AFM/GID_SB230627_10to60_0_06step_1d6degree_min_w_0_5.xy
- Data/Figure1_XRD_AFM/GID_SB230703_10to60_0_06step_1d6degree_min_w_0_5.xy
- Data/Figure1_XRD_AFM/GID_SB230727_10to60_0_06step_1d6degree_min_w_0_5.txt
- Data/Figure1_XRD_AFM/GID_SB230728_10to60_0_06step_1d6degree_min_w_0_5.txt
- Data/Figure1_XRD_AFM/GID_SB230915_10to60_0_06step_1d6degree_min_w_0_5.xy
- Data/Figure1_XRD_AFM/GID_SB230918_10to70_0,04step_2dmin-1_omega04.xy
- Data/Figure1_XRD_AFM/GID_SB230925_10to60_0_06step_1d6degree_min_w_0_5.xy
- Data/Figure1_XRD_AFM/GID_SB231005_10to80_0_06step_1d6degree_min_w_0_5.xy
- Data/Figure1_XRD_AFM/SB230509.000
- Data/Figure1_XRD_AFM/SB230627.0_00012.spm
- Data/Figure1_XRD_AFM/SB23070323.0_00005.spm
- Data/Figure1_XRD_AFM/SB230727.004
- Data/Figure1_XRD_AFM/SB230728.000
- Data/Figure1_XRD_AFM/SB231005.001
- Data/Figure2_EDXdata/
- Data/Figure2_EDXdata/EDX_Results.xlsx
- Data/Figure3_PDS/
- Data/Figure3_PDS/PDS_all.xlsx
- Data/Figure4_Hall_RT/
- Data/Figure4_Hall_RT/SB230509_RT.xlsx
- Data/Figure4_Hall_RT/SB230511_RT.xlsx
- Data/Figure4_Hall_RT/SB230522_RT.xlsx
- Data/Figure4_Hall_RT/SB230627_RT.xlsx
- Data/Figure4_Hall_RT/SB230703_RT.xlsx
- Data/Figure4_Hall_RT/SB230727_RT.xlsx
- Data/Figure4_Hall_RT/SB230728-RT.xlsx
- Data/Figure4_Hall_RT/SB230915_RT.xlsx
- Data/Figure4_Hall_RT/SB230918_RT.xlsx
- Data/Figure4_Hall_RT/SB230925_RT.xlsx
- Data/Figure4_Hall_RT/SB231005_RT.xlsx
- Data/Figure5_Hall_T-dep/
- Data/Figure5_Hall_T-dep/SB230511.xlsx
- Data/Figure5_Hall_T-dep/SB230728.xlsx
- Data/Figure5_Hall_T-dep/SB230915.xlsx
- Data/Figure5_Hall_T-dep/SB230918.xlsx
- Data/Growth_conditions.xlsx
