# Supplementary material for: Amorphous nitride semiconductors with highly tunable optical and electronic properties: the benefits of disorder in Ca–Zn–N thin films
Source: Mater Horiz. 2024 Dec 16;12(6):1971–80. doi: 10.1039/d4mh01525h (PMC11667462; doi:10.1039/d4mh01525h)
Supplement: MH-012-D4MH01525H-s001 [file MH-012-D4MH01525H-s001.zip › Data/Figure1_XRD_AFM/Ca(ZnN)2_fromMaterialsProject.cif]

# generated using pymatgen
data_Ca(ZnN)2
_symmetry_space_group_name_H-M   'P 1'
_cell_length_a   3.44624736
_cell_length_b   3.44624736
_cell_length_c   5.99027902
_cell_angle_alpha   90.00000000
_cell_angle_beta   90.00000000
_cell_angle_gamma   120.00000000
_symmetry_Int_Tables_number   1
_chemical_formula_structural   Ca(ZnN)2
_chemical_formula_sum   'Ca1 Zn2 N2'
_cell_volume   61.61274752
_cell_formula_units_Z   1
loop_
 _symmetry_equiv_pos_site_id
 _symmetry_equiv_pos_as_xyz
  1  'x, y, z'
loop_
 _atom_type_symbol
 _atom_type_oxidation_number
  Ca2+  2.0
  Zn2+  2.0
  N3-  -3.0
loop_
 _atom_site_type_symbol
 _atom_site_label
 _atom_site_symmetry_multiplicity
 _atom_site_fract_x
 _atom_site_fract_y
 _atom_site_fract_z
 _atom_site_occupancy
  Ca2+  Ca0  1  0.00000000  0.00000000  0.50000000  1
  Zn2+  Zn1  1  0.66666667  0.33333333  0.13795958  1
  Zn2+  Zn2  1  0.33333333  0.66666667  0.86204042  1
  N3-  N3  1  0.66666667  0.33333333  0.76156028  1
  N3-  N4  1  0.33333333  0.66666667  0.23843972  1
