# Supplementary material for: Amorphous nitride semiconductors with highly tunable optical and electronic properties: the benefits of disorder in Ca–Zn–N thin films
Source: Mater Horiz. 2024 Dec 16;12(6):1971–80. doi: 10.1039/d4mh01525h (PMC11667462; doi:10.1039/d4mh01525h)
Supplement: MH-012-D4MH01525H-s001 [file MH-012-D4MH01525H-s001.zip › Data/Figure1_XRD_AFM/GID_SB230509_10to60_0_06step_1d6degree_min_w_0_5.xy]

10	66.7250747680664
10.06	94.1744079589844
10.12	99.5593109130859
10.18	72.7624130249023
10.24	68.7102203369141
10.3	85.7389678955078
10.36	77.6476745605469
10.42	76.7643280029297
10.48	74.7912521362305
10.54	81.720573425293
10.6	70.6847763061523
10.66	60.9011268615723
10.72	61.9703483581543
10.78	78.7923126220703
10.84	59.5951728820801
10.9	79.4438934326172
10.96	72.9758605957031
11.02	72.9038696289063
11.08	57.8332672119141
11.14	84.761962890625
11.2	64.9888153076172
11.26	73.9735412597656
11.32	84.7582931518555
11.38	68.919059753418
11.44	71.1054000854492
11.5	69.8125228881836
11.56	77.9497985839844
11.62	56.8334693908691
11.68	69.7181167602539
11.74	65.8653793334961
11.8	69.3549957275391
11.86	67.8515777587891
11.92	78.7141494750977
11.98	55.7684593200684
12.04	53.0965576171875
12.1	68.9496154785156
12.16	60.8949241638184
12.22	79.9967498779297
12.28	70.4698638916016
12.34	78.8095932006836
12.4	59.8860664367676
12.46	73.1030731201172
12.52	49.8911476135254
12.58	59.9291687011719
12.64	55.7611427307129
12.7	68.6098098754883
12.76	74.7422714233398
12.82	67.0630722045898
12.88	59.787109375
12.94	48.8461685180664
13	60.9617958068848
13.06	57.8545989990234
13.12	53.8293228149414
13.18	72.0651550292969
13.24	61.6298751831055
13.3	50.8774452209473
13.36	64.7777252197266
13.42	68.225227355957
13.48	50.0989418029785
13.54	66.0971145629883
13.6	62.9628410339355
13.66	50.8015937805176
13.72	51.9283714294434
13.78	60.854793548584
13.84	47.0238647460938
13.9	55.0366554260254
13.96	66.8051528930664
14.02	47.9088020324707
14.08	47.9256401062012
14.14	47.1564865112305
14.2	53.8143844604492
14.26	62.7196655273438
14.32	66.8256149291992
14.38	61.8936233520508
14.44	51.8574829101563
14.5	62.8776626586914
14.56	59.865291595459
14.62	54.057689666748
14.68	64.597541809082
14.74	55.2129211425781
14.8	51.8797225952148
14.86	55.8025131225586
14.92	44.8583297729492
14.98	42.5172119140625
15.04	54.8238334655762
15.1	45.0364151000977
15.16	53.7464485168457
15.22	50.6651611328125
15.28	58.0662002563477
15.34	54.9606132507324
15.4	63.6357192993164
15.46	61.742431640625
15.52	49.2084732055664
15.58	59.7201042175293
15.64	44.8022384643555
15.7	54.8657302856445
15.76	59.6880226135254
15.82	62.8992958068848
15.88	54.6143455505371
15.94	45.0491676330566
16	52.9835548400879
16.06	56.7954139709473
16.12	44.6880226135254
16.18	57.0453834533691
16.24	57.4670677185059
16.3	53.8813209533691
16.36	54.9230346679688
16.42	54.1546096801758
16.48	51.4703941345215
16.54	61.7853775024414
16.6	47.1151847839355
16.66	51.3863105773926
16.72	58.7156524658203
16.78	37.8271408081055
16.84	51.7862854003906
16.9	44.9888801574707
16.96	57.7262573242188
17.02	47.953197479248
17.08	55.8073234558105
17.14	46.7777442932129
17.2	44.4162712097168
17.26	50.1144752502441
17.32	51.7412414550781
17.38	50.7438163757324
17.44	59.0779228210449
17.5	53.4948616027832
17.56	47.8951568603516
17.62	49.9152603149414
17.68	46.7694854736328
17.74	56.7547760009766
17.8	47.1729202270508
17.86	54.0495758056641
17.92	41.7927551269531
17.98	37.8631286621094
18.04	44.9586715698242
18.1	53.1309852600098
18.16	48.9308700561523
18.22	39.0106658935547
18.28	44.8751220703125
18.34	58.06982421875
18.4	43.1026039123535
18.46	36.6828155517578
18.52	49.1835136413574
18.58	35.015266418457
18.64	39.7828178405762
18.7	50.7784538269043
18.76	36.5907974243164
18.82	42.8189811706543
18.88	48.6796493530273
18.94	37.8417663574219
19	39.1814498901367
19.06	42.9929313659668
19.12	38.8793067932129
19.18	42.651496887207
19.24	36.7843170166016
19.3	51.6065254211426
19.36	50.7649879455566
19.42	46.9067840576172
19.48	44.7451667785645
19.54	45.7027435302734
19.6	40.7486000061035
19.66	64.8291244506836
19.72	38.9044952392578
19.78	35.0362243652344
19.84	45.9209632873535
19.9	48.6221237182617
19.96	27.8471736907959
20.02	33.9720306396484
20.08	38.0571975708008
20.14	39.6999015808105
20.2	42.2280883789063
20.26	44.1510810852051
20.32	53.0476226806641
20.38	37.0254364013672
20.44	43.8263778686523
20.5	60.5724105834961
20.56	35.6446189880371
20.62	33.2586631774902
20.68	35.0638885498047
20.74	41.9779167175293
20.8	41.0708541870117
20.86	40.1524391174316
20.92	35.0823440551758
20.98	35.0282402038574
21.04	27.6147613525391
21.1	40.1718559265137
21.16	38.9992790222168
21.22	40.8993072509766
21.28	26.7376003265381
21.34	42.8502349853516
21.4	44.7753410339355
21.46	40.8359069824219
21.52	42.9515609741211
21.58	40.0353889465332
21.64	39.6952819824219
21.7	51.8043556213379
21.76	37.0058174133301
21.82	39.8663635253906
21.88	34.9164657592773
21.94	43.9864349365234
22	39.6165313720703
22.06	31.8124771118164
22.12	47.771167755127
22.18	43.9850654602051
22.24	41.8311920166016
22.3	43.8977699279785
22.36	38.7953643798828
22.42	35.0469932556152
22.48	44.1208953857422
22.54	45.0354118347168
22.6	41.8193740844727
22.66	39.0324096679688
22.72	35.7775039672852
22.78	43.0334739685059
22.84	38.0945129394531
22.9	29.8688144683838
22.96	37.038143157959
23.02	40.9099769592285
23.08	29.815523147583
23.14	32.8004493713379
23.2	34.0654792785645
23.26	33.763801574707
23.32	44.7602615356445
23.38	40.695556640625
23.44	34.7533149719238
23.5	29.9616832733154
23.56	33.0554084777832
23.62	38.6620750427246
23.68	42.5310287475586
23.74	35.0339622497559
23.8	38.0826683044434
23.86	35.1412925720215
23.92	30.9014663696289
23.98	45.9289169311523
24.04	42.8067054748535
24.1	35.0355415344238
24.16	30.9455795288086
24.22	39.6601257324219
24.28	33.6873970031738
24.34	26.9185485839844
24.4	29.9379062652588
24.46	29.8028564453125
24.52	35.9332427978516
24.58	31.1602840423584
24.64	20.075777053833
24.7	25.9524631500244
24.76	48.7400054931641
24.82	38.7924308776855
24.88	33.0538368225098
24.94	30.0190658569336
25	27.8458385467529
25.06	34.9423751831055
25.12	50.1043167114258
25.18	40.7045860290527
25.24	35.2030906677246
25.3	37.9208717346191
25.36	40.935604095459
25.42	32.9487915039063
25.48	34.0912895202637
25.54	36.8383674621582
25.6	39.0206604003906
25.66	29.7649841308594
25.72	33.9628753662109
25.78	35.9718399047852
25.84	35.800163269043
25.9	41.0663299560547
25.96	33.7504653930664
26.02	30.8318500518799
26.08	25.6763801574707
26.14	30.8281726837158
26.2	31.8795890808105
26.26	30.0220985412598
26.32	19.9898586273193
26.38	38.1766128540039
26.44	42.0112800598145
26.5	30.8202724456787
26.56	37.221607208252
26.62	36.1128158569336
26.68	36.8763427734375
26.74	47.9832000732422
26.8	36.599983215332
26.86	15.071949005127
26.92	34.9931716918945
26.98	37.0297050476074
27.04	30.876838684082
27.1	42.6236534118652
27.16	38.9500579833984
27.22	35.9066925048828
27.28	25.8531837463379
27.34	28.9476680755615
27.4	35.8796539306641
27.46	46.005199432373
27.52	42.0661926269531
27.58	36.043212890625
27.64	19.8674983978271
27.7	30.7567176818848
27.76	28.8488006591797
27.82	27.7063694000244
27.88	31.0179748535156
27.94	35.7930374145508
28	34.0413932800293
28.06	32.9373016357422
28.12	28.832670211792
28.18	33.0048217773438
28.24	32.7312622070313
28.3	32.3193626403809
28.36	30.7199535369873
28.42	33.8509750366211
28.48	43.071159362793
28.54	34.8302536010742
28.6	51.0856437683105
28.66	33.8375396728516
28.72	37.7534675598145
28.78	29.8316593170166
28.84	42.040699005127
28.9	20.0369110107422
28.96	36.734504699707
29.02	32.1025924682617
29.08	38.8207626342773
29.14	36.6454582214355
29.2	34.9011650085449
29.26	35.6553497314453
29.32	36.7779731750488
29.38	36.5367851257324
29.44	33.8124465942383
29.5	40.9575653076172
29.56	46.5133323669434
29.62	37.9704093933105
29.68	38.9051170349121
29.74	42.9947280883789
29.8	34.6611442565918
29.86	36.8566818237305
29.92	39.0659217834473
29.98	53.728572845459
30.04	44.5004577636719
30.1	41.7800521850586
30.16	44.0072898864746
30.22	51.982364654541
30.28	38.9610023498535
30.34	36.8009834289551
30.4	45.8690872192383
30.46	58.0143966674805
30.52	56.0708847045898
30.58	43.6846733093262
30.64	70.640266418457
30.7	45.7632141113281
30.76	57.7771224975586
30.82	61.8196334838867
30.88	63.362377166748
30.94	62.935474395752
31	58.8251800537109
31.06	55.9290733337402
31.12	62.7919578552246
31.18	55.0294532775879
31.24	63.7755470275879
31.3	64.6248931884766
31.36	66.8066101074219
31.42	55.9364166259766
31.48	61.7084083557129
31.54	69.7197341918945
31.6	65.0090713500977
31.66	70.722900390625
31.72	64.6532211303711
31.78	52.7340354919434
31.84	83.7118682861328
31.9	67.6152877807617
31.96	77.4059143066406
32.02	90.4125823974609
32.08	74.7791442871094
32.14	93.8750534057617
32.2	86.5829544067383
32.26	76.763298034668
32.32	93.9657287597656
32.38	84.2038879394531
32.44	104.248008728027
32.5	97.413200378418
32.56	100.374435424805
32.62	83.0526123046875
32.68	112.629348754883
32.74	93.6327285766602
32.8	97.7988052368164
32.86	103.626976013184
32.92	114.805274963379
32.98	112.637504577637
33.04	98.0779037475586
33.1	101.408340454102
33.16	100.934013366699
33.22	112.857604980469
33.28	91.756706237793
33.34	95.5526733398438
33.4	107.3505859375
33.46	117.509719848633
33.52	147.61393737793
33.58	125.791122436523
33.64	135.152572631836
33.7	117.048690795898
33.76	138.158935546875
33.82	126.528709411621
33.88	131.663925170898
33.94	145.399856567383
34	155.574737548828
34.06	158.481170654297
34.12	158.654388427734
34.18	180.458068847656
34.24	173.312866210938
34.3	164.250335693359
34.36	151.668380737305
34.42	153.368041992188
34.48	168.748977661133
34.54	178.332290649414
34.6	175.279983520508
34.66	154.030868530273
34.72	180.813064575195
34.78	156.372451782227
34.84	159.866409301758
34.9	159.290069580078
34.96	173.882369995117
35.02	145.87873840332
35.08	155.818496704102
35.14	161.453094482422
35.2	135.469467163086
35.26	164.311080932617
35.32	135.378433227539
35.38	132.690292358398
35.44	135.577972412109
35.5	125.074020385742
35.56	133.615051269531
35.62	105.825843811035
35.68	138.597763061523
35.74	124.645782470703
35.8	133.119415283203
35.86	120.361366271973
35.92	111.421394348145
35.98	114.78685760498
36.04	103.619636535645
36.1	126.456932067871
36.16	129.665802001953
36.22	111.619239807129
36.28	109.212966918945
36.34	120.16845703125
36.4	135.682174682617
36.46	102.551956176758
36.52	122.189117431641
36.58	134.403778076172
36.64	100.641220092773
36.7	113.658210754395
36.76	119.183166503906
36.82	118.342170715332
36.88	125.085266113281
36.94	102.45677947998
37	130.373321533203
37.06	110.404449462891
37.12	108.553619384766
37.18	123.376136779785
37.24	103.650886535645
37.3	98.5641632080078
37.36	94.8370208740234
37.42	104.75366973877
37.48	114.933639526367
37.54	108.857467651367
37.6	106.525810241699
37.66	106.540336608887
37.72	123.916091918945
37.78	105.509689331055
37.84	99.7997817993164
37.9	90.7804870605469
37.96	111.678443908691
38.02	90.1195602416992
38.08	97.4091491699219
38.14	88.9698104858398
38.2	95.8832244873047
38.26	97.543571472168
38.32	90.8410873413086
38.38	99.5521850585938
38.44	101.418975830078
38.5	95.6037216186523
38.56	89.3986282348633
38.62	71.7592468261719
38.68	78.6280975341797
38.74	91.7259292602539
38.8	83.6516342163086
38.86	87.8514709472656
38.92	97.5473709106445
38.98	84.9092407226563
39.04	89.7995758056641
39.1	89.023567199707
39.16	75.7173690795898
39.22	73.8643417358398
39.28	77.0341186523438
39.34	91.8836212158203
39.4	78.8191833496094
39.46	84.5904388427734
39.52	61.9275741577148
39.58	69.7194900512695
39.64	61.8449401855469
39.7	95.8232421875
39.76	71.772590637207
39.82	60.8826599121094
39.88	76.8454132080078
39.94	77.9217224121094
40	63.6192779541016
40.06	78.6628875732422
40.12	67.0871887207031
40.18	69.6735229492188
40.24	81.7200241088867
40.3	55.6337509155273
40.36	53.753547668457
40.42	79.1979904174805
40.48	58.8109169006348
40.54	76.2534408569336
40.6	59.8796310424805
40.66	56.7623443603516
40.72	62.7477226257324
40.78	70.6515731811523
40.84	72.2039947509766
40.9	61.7065086364746
40.96	63.0310211181641
41.02	60.8189163208008
41.08	71.1290740966797
41.14	71.8102874755859
41.2	61.4874153137207
41.26	48.842945098877
41.32	58.0159950256348
41.38	66.7503280639648
41.44	54.8339614868164
41.5	57.6431083679199
41.56	52.6583442687988
41.62	64.8684616088867
41.68	50.1877708435059
41.74	65.6208953857422
41.8	52.8257293701172
41.86	43.9016990661621
41.92	48.8985595703125
41.98	62.9545402526855
42.04	60.8969917297363
42.1	58.1161460876465
42.16	42.8378944396973
42.22	47.1950798034668
42.28	48.8639526367188
42.34	61.1232719421387
42.4	60.7479629516602
42.46	55.8575820922852
42.52	54.8881607055664
42.58	43.1142158508301
42.64	54.1010971069336
42.7	57.5234260559082
42.76	54.8560447692871
42.82	50.892032623291
42.88	33.9582901000977
42.94	36.849250793457
43	62.0219879150391
43.06	49.7406959533691
43.12	51.8527297973633
43.18	48.538631439209
43.24	63.0876045227051
43.3	46.7546539306641
43.36	46.7341957092285
43.42	39.8402786254883
43.48	47.9401321411133
43.54	31.7914123535156
43.6	45.6065216064453
43.66	38.0103034973145
43.72	51.7081565856934
43.78	42.5634574890137
43.84	41.2006416320801
43.9	42.7137756347656
43.96	54.9144287109375
44.02	43.6869735717773
44.08	40.7314796447754
44.14	36.8590927124023
44.2	37.9301414489746
44.26	43.9266662597656
44.32	42.1349449157715
44.38	28.1613464355469
44.44	37.1843566894531
44.5	41.889820098877
44.56	32.8722763061523
44.62	41.012279510498
44.68	33.9181976318359
44.74	28.8162517547607
44.8	43.8598022460938
44.86	41.9165954589844
44.92	59.6609916687012
44.98	39.9695930480957
45.04	31.0444660186768
45.1	45.9446296691895
45.16	44.0390129089355
45.22	47.7057304382324
45.28	41.7048645019531
45.34	34.7539901733398
45.4	38.9408760070801
45.46	39.9542922973633
45.52	38.0586318969727
45.58	52.8345108032227
45.64	39.7475051879883
45.7	28.7673187255859
45.76	42.7575759887695
45.82	37.9874382019043
45.88	31.9065628051758
45.94	34.7935256958008
46	41.8366661071777
46.06	45.655834197998
46.12	53.8169479370117
46.18	38.6938781738281
46.24	43.1312828063965
46.3	36.0181617736816
46.36	35.1872062683105
46.42	42.9960136413574
46.48	33.9620742797852
46.54	41.9043235778809
46.6	35.8783836364746
46.66	41.8900451660156
46.72	39.829460144043
46.78	26.9502372741699
46.84	42.5965118408203
46.9	37.8053092956543
46.96	32.8078689575195
47.02	39.7834091186523
47.08	46.9652786254883
47.14	28.9611473083496
47.2	34.156120300293
47.26	30.0668487548828
47.32	42.6588249206543
47.38	37.2497711181641
47.44	40.8415641784668
47.5	52.0737228393555
47.56	38.9466972351074
47.62	30.00998878479
47.68	37.9949836730957
47.74	46.834041595459
47.8	37.9785995483398
47.86	39.920825958252
47.92	28.8540496826172
47.98	36.8667335510254
48.04	42.8561706542969
48.1	36.7599601745605
48.16	34.7617645263672
48.22	41.9441719055176
48.28	38.1572647094727
48.34	33.9106864929199
48.4	38.7934188842773
48.46	38.8454551696777
48.52	31.9068603515625
48.58	31.9604167938232
48.64	51.5641632080078
48.7	35.8970527648926
48.76	42.941032409668
48.82	34.9898834228516
48.88	30.9032421112061
48.94	37.027458190918
49	35.7921295166016
49.06	37.9246978759766
49.12	42.8037643432617
49.18	40.9775123596191
49.24	40.8383522033691
49.3	39.0113754272461
49.36	29.9391937255859
49.42	29.8753871917725
49.48	36.7974510192871
49.54	35.9807090759277
49.6	35.9569320678711
49.66	35.0506286621094
49.72	40.1459579467773
49.78	37.9839096069336
49.84	36.9312400817871
49.9	38.8955078125
49.96	29.867223739624
50.02	43.8584365844727
50.08	44.3018569946289
50.14	45.8306350708008
50.2	42.873477935791
50.26	44.0883483886719
50.32	44.913948059082
50.38	42.9034042358398
50.44	38.6797828674316
50.5	39.0477409362793
50.56	52.0970878601074
50.62	43.0676612854004
50.68	47.9148292541504
50.74	25.9635944366455
50.8	39.7295112609863
50.86	42.9762535095215
50.92	40.9485206604004
50.98	31.7326412200928
51.04	48.1017646789551
51.1	40.7640571594238
51.16	23.9922008514404
51.22	33.7233352661133
51.28	29.9609489440918
51.34	33.898796081543
51.4	26.9754009246826
51.46	33.7945137023926
51.52	27.9470405578613
51.58	31.6521816253662
51.64	34.5632476806641
51.7	46.9232215881348
51.76	50.8003845214844
51.82	45.8110504150391
51.88	45.7102890014648
51.94	42.0405502319336
52	32.8301010131836
52.06	35.8917808532715
52.12	38.0580635070801
52.18	42.7103691101074
52.24	32.8555908203125
52.3	35.955020904541
52.36	28.8550033569336
52.42	32.0497131347656
52.48	46.0017356872559
52.54	44.8599395751953
52.6	36.7598686218262
52.66	33.0204887390137
52.72	38.8578491210938
52.78	33.0032157897949
52.84	38.9621543884277
52.9	47.6609001159668
52.96	38.8551712036133
53.02	24.9990978240967
53.08	43.0594787597656
53.14	33.7825317382813
53.2	52.94580078125
53.26	35.0043907165527
53.32	31.9916095733643
53.38	46.9455032348633
53.44	42.0706100463867
53.5	38.9121589660645
53.56	27.9947338104248
53.62	41.9243507385254
53.68	30.9917659759521
53.74	34.7850914001465
53.8	40.8719863891602
53.86	31.0236473083496
53.92	33.7138023376465
53.98	29.0215911865234
54.04	38.019172668457
54.1	38.2020530700684
54.16	36.9031639099121
54.22	33.1473808288574
54.28	37.6890029907227
54.34	28.2427940368652
54.4	29.0217227935791
54.46	41.9422340393066
54.52	41.8250122070313
54.58	29.8301639556885
54.64	38.7917098999023
54.7	38.9071426391602
54.76	34.8873252868652
54.82	29.9152431488037
54.88	41.1572914123535
54.94	37.0987586975098
55	26.8322677612305
55.06	34.9329872131348
55.12	32.0924339294434
55.18	44.1729583740234
55.24	29.8744659423828
55.3	41.7274055480957
55.36	48.0309219360352
55.42	39.114372253418
55.48	53.0034561157227
55.54	28.8663101196289
55.6	37.2169799804688
55.66	37.9606399536133
55.72	43.7210960388184
55.78	37.9860992431641
55.84	33.9789352416992
55.9	37.9749145507813
55.96	41.0908203125
56.02	36.0885810852051
56.08	34.8816604614258
56.14	42.2675895690918
56.2	38.8270492553711
56.26	41.9332962036133
56.32	30.8046379089355
56.38	34.4328155517578
56.44	35.9794578552246
56.5	38.0111083984375
56.56	35.2003440856934
56.62	43.9870796203613
56.68	46.8541259765625
56.74	46.0275077819824
56.8	32.9590835571289
56.86	34.9689788818359
56.92	37.129638671875
56.98	35.8532676696777
57.04	41.208080291748
57.1	36.9970817565918
57.16	38.0212783813477
57.22	31.8482704162598
57.28	25.0001888275146
57.34	32.9988899230957
57.4	38.7465057373047
57.46	33.8363418579102
57.52	32.7316703796387
57.58	36.191837310791
57.64	39.7886772155762
57.7	38.0309791564941
57.76	37.7806015014648
57.82	46.8878517150879
57.88	48.9086837768555
57.94	32.6701545715332
58	39.9166641235352
58.06	33.8985862731934
58.12	50.2493743896484
58.18	35.5513725280762
58.24	42.8080406188965
58.3	25.8296566009521
58.36	29.9869689941406
58.42	28.8832931518555
58.48	34.6648941040039
58.54	37.0266151428223
58.6	26.060827255249
58.66	44.9325714111328
58.72	33.0703926086426
58.78	36.979923248291
58.84	39.7665519714355
58.9	28.947546005249
58.96	39.0361785888672
59.02	36.6637725830078
59.08	46.8109550476074
59.14	30.831579208374
59.2	42.9235305786133
59.26	28.9530601501465
59.32	35.887020111084
59.38	43.9685173034668
59.44	27.8759346008301
59.5	31.9301834106445
59.56	36.8729972839355
59.62	52.0962295532227
59.68	50.658390045166
59.74	25.9173526763916
59.8	42.0904197692871
59.86	35.8270301818848
59.92	33.8480224609375
59.98	28.9405784606934
