# Supplementary material for: Amorphous nitride semiconductors with highly tunable optical and electronic properties: the benefits of disorder in Ca–Zn–N thin films
Source: Mater Horiz. 2024 Dec 16;12(6):1971–80. doi: 10.1039/d4mh01525h (PMC11667462; doi:10.1039/d4mh01525h)
Supplement: MH-012-D4MH01525H-s001 [file MH-012-D4MH01525H-s001.zip › Data/Figure1_XRD_AFM/GID_SB230511_10to60_0_06step_1d2degree_min_w_0_5.xy]

10	72.5346145629883
10.06	77.7951049804688
10.12	86.6565093994141
10.18	65.0557174682617
10.24	69.1486282348633
10.3	71.0867385864258
10.36	79.7932510375977
10.42	63.8038940429688
10.48	63.9011764526367
10.54	69.1318206787109
10.6	60.740062713623
10.66	95.7290954589844
10.72	78.5271606445313
10.78	72.0371551513672
10.84	78.840576171875
10.9	90.993896484375
10.96	71.6798400878906
11.02	72.4762115478516
11.08	98.9851608276367
11.14	71.2456359863281
11.2	82.9468231201172
11.26	74.835563659668
11.32	62.661548614502
11.38	65.8433151245117
11.44	81.6143417358398
11.5	70.9531784057617
11.56	75.5411911010742
11.62	73.8904724121094
11.68	69.6002578735352
11.74	77.9061660766602
11.8	89.068000793457
11.86	57.7060852050781
11.92	80.609504699707
11.98	77.8434219360352
12.04	63.0717887878418
12.1	67.7208633422852
12.16	80.6388397216797
12.22	65.8892440795898
12.28	79.5432891845703
12.34	64.6435165405273
12.4	62.8410720825195
12.46	74.4792785644531
12.52	87.9162750244141
12.58	72.836181640625
12.64	78.8356857299805
12.7	56.8001861572266
12.76	70.7963714599609
12.82	62.8112678527832
12.88	66.6273727416992
12.94	74.1834564208984
13	60.5138168334961
13.06	68.4551544189453
13.12	63.7933197021484
13.18	66.84765625
13.24	54.7494964599609
13.3	68.6957244873047
13.36	71.9517288208008
13.42	70.5483245849609
13.48	62.1061973571777
13.54	71.8390426635742
13.6	74.6990814208984
13.66	52.6937217712402
13.72	70.9113388061523
13.78	60.647518157959
13.84	47.789421081543
13.9	55.6399269104004
13.96	64.7636947631836
14.02	65.8001556396484
14.08	82.6721343994141
14.14	56.6057929992676
14.2	50.822093963623
14.26	67.0193328857422
14.32	55.0829124450684
14.38	55.8680229187012
14.44	67.7956314086914
14.5	67.7835159301758
14.56	53.830810546875
14.62	55.8324127197266
14.68	71.5840225219727
14.74	60.738151550293
14.8	54.5906028747559
14.86	55.7085609436035
14.92	60.0148124694824
14.98	62.9974098205566
15.04	60.8537826538086
15.1	71.9677810668945
15.16	48.7384605407715
15.22	58.022029876709
15.28	59.0010643005371
15.34	54.7151718139648
15.4	58.7184104919434
15.46	58.9313201904297
15.52	68.7959289550781
15.58	59.818546295166
15.64	45.6775093078613
15.7	54.5030250549316
15.76	63.599292755127
15.82	73.8971252441406
15.88	64.4631195068359
15.94	53.8198738098145
16	56.9176063537598
16.06	63.4984855651855
16.12	68.5524597167969
16.18	64.5114822387695
16.24	61.8147964477539
16.3	53.5988273620605
16.36	54.6077728271484
16.42	73.3791275024414
16.48	60.8730621337891
16.54	54.7163352966309
16.6	50.9033508300781
16.66	59.6224746704102
16.72	47.8731651306152
16.78	52.8093948364258
16.84	60.739990234375
16.9	66.5612640380859
16.96	61.7813148498535
17.02	61.5859794616699
17.08	49.9019813537598
17.14	60.6945838928223
17.2	66.6276626586914
17.26	63.8286972045898
17.32	54.8819694519043
17.38	52.6088371276855
17.44	56.9135131835938
17.5	60.600170135498
17.56	57.6024436950684
17.62	51.8886108398438
17.68	47.7526168823242
17.74	62.1345405578613
17.8	59.9355087280273
17.86	64.6593475341797
17.92	50.9294700622559
17.98	47.6899299621582
18.04	52.7454643249512
18.1	58.7327842712402
18.16	65.0089111328125
18.22	65.9321594238281
18.28	55.5684051513672
18.34	49.8679733276367
18.4	46.958309173584
18.46	66.7748794555664
18.52	64.8044815063477
18.58	63.5105743408203
18.64	58.7732124328613
18.7	54.6122817993164
18.76	54.4793968200684
18.82	56.8515739440918
18.88	56.0951652526855
18.94	40.8316421508789
19	54.0595512390137
19.06	65.9074935913086
19.12	52.2501564025879
19.18	60.3936386108398
19.24	63.3791122436523
19.3	53.8050765991211
19.36	65.8161849975586
19.42	47.002326965332
19.48	49.7861099243164
19.54	46.6339340209961
19.6	49.6201553344727
19.66	51.8377685546875
19.72	45.7450408935547
19.78	46.8830718994141
19.84	56.2256278991699
19.9	42.7657661437988
19.96	56.8090400695801
20.02	41.9649658203125
20.08	55.6593933105469
20.14	53.0678443908691
20.2	62.8549880981445
20.26	43.7933769226074
20.32	60.9112281799316
20.38	52.5989151000977
20.44	60.6720428466797
20.5	54.8694496154785
20.56	43.9352340698242
20.62	46.013988494873
20.68	46.9809494018555
20.74	38.7152442932129
20.8	63.067798614502
20.86	49.6397247314453
20.92	54.5398178100586
20.98	50.1503257751465
21.04	53.1187438964844
21.1	53.7641296386719
21.16	57.1749801635742
21.22	61.7947463989258
21.28	57.7586288452148
21.34	52.3401184082031
21.4	57.8440437316895
21.46	41.8353042602539
21.52	53.0241584777832
21.58	56.5904808044434
21.64	43.8145141601563
21.7	43.7836227416992
21.76	39.8422966003418
21.82	60.6717300415039
21.88	61.7485466003418
21.94	44.5538291931152
22	46.6131629943848
22.06	47.036003112793
22.12	51.7746543884277
22.18	49.9972305297852
22.24	47.6541938781738
22.3	42.0016670227051
22.36	51.8024673461914
22.42	56.7570610046387
22.48	39.9693145751953
22.54	42.6013488769531
22.6	50.8264312744141
22.66	50.7512855529785
22.72	49.7825736999512
22.78	49.7656555175781
22.84	45.464599609375
22.9	54.0817184448242
22.96	29.8259811401367
23.02	57.9477081298828
23.08	63.6945190429688
23.14	56.4165496826172
23.2	55.5765800476074
23.26	52.5531539916992
23.32	57.7973251342773
23.38	46.8029594421387
23.44	54.7102508544922
23.5	56.656421661377
23.56	57.6936454772949
23.62	44.6890258789063
23.68	56.8482704162598
23.74	66.8916625976563
23.8	38.5416297912598
23.86	47.8678207397461
23.92	54.9674491882324
23.98	50.1446189880371
24.04	53.9684066772461
24.1	40.8746910095215
24.16	54.7955169677734
24.22	22.9744243621826
24.28	55.7378273010254
24.34	60.9148559570313
24.4	40.8290901184082
24.46	42.7815818786621
24.52	42.8615989685059
24.58	53.9613342285156
24.64	57.4648590087891
24.7	40.8446846008301
24.76	45.8305625915527
24.82	41.8295364379883
24.88	42.8243370056152
24.94	50.9219856262207
25	47.3729286193848
25.06	52.7875862121582
25.12	56.7089881896973
25.18	39.8483734130859
25.24	30.0164470672607
25.3	50.7669906616211
25.36	45.8839721679688
25.42	41.8203163146973
25.48	51.0281066894531
25.54	63.6309432983398
25.6	47.7777328491211
25.66	42.9327087402344
25.72	61.3800926208496
25.78	54.4633979797363
25.84	57.8964424133301
25.9	51.8065414428711
25.96	46.7351989746094
26.02	59.0019035339355
26.08	49.8459434509277
26.14	46.9351272583008
26.2	44.7748374938965
26.26	55.6914710998535
26.32	44.609977722168
26.38	51.6921653747559
26.44	52.8889617919922
26.5	44.8184204101563
26.56	62.5048484802246
26.62	37.8144149780273
26.68	33.7402305603027
26.74	53.9949150085449
26.8	42.7372436523438
26.86	43.1897888183594
26.92	47.6054153442383
26.98	36.1612815856934
27.04	53.8249740600586
27.1	50.5213317871094
27.16	42.9134979248047
27.22	52.8091201782227
27.28	41.816219329834
27.34	49.9994354248047
27.4	43.7120361328125
27.46	48.9108543395996
27.52	54.5163650512695
27.58	49.7279319763184
27.64	51.8977317810059
27.7	58.8970718383789
27.76	36.8810157775879
27.82	43.9223289489746
27.88	45.9923667907715
27.94	44.7619323730469
28	51.9086532592773
28.06	48.6629753112793
28.12	52.9610977172852
28.18	49.7844696044922
28.24	50.4984016418457
28.3	44.6344833374023
28.36	53.6600570678711
28.42	50.803768157959
28.48	48.8031883239746
28.54	40.6724624633789
28.6	54.8447113037109
28.66	42.8008270263672
28.72	49.8199501037598
28.78	57.8025703430176
28.84	44.7236137390137
28.9	62.7779426574707
28.96	52.1819763183594
29.02	51.8586387634277
29.08	56.9661178588867
29.14	42.9040451049805
29.2	63.8418846130371
29.26	56.5483474731445
29.32	70.4634857177734
29.38	52.6377868652344
29.44	61.9438858032227
29.5	56.6188659667969
29.56	70.5016174316406
29.62	56.5161933898926
29.68	60.74853515625
29.74	68.7004928588867
29.8	77.7203216552734
29.86	82.5970230102539
29.92	66.6277847290039
29.98	60.9295043945313
30.04	94.4278869628906
30.1	77.487678527832
30.16	90.558967590332
30.22	85.8058319091797
30.28	77.7663650512695
30.34	79.6829147338867
30.4	95.6769714355469
30.46	88.5844573974609
30.52	108.831130981445
30.58	88.6337890625
30.64	108.40552520752
30.7	105.487998962402
30.76	97.7419815063477
30.82	99.9847946166992
30.88	125.49430847168
30.94	105.443397521973
31	105.87084197998
31.06	110.646347045898
31.12	126.306518554688
31.18	131.273986816406
31.24	103.756729125977
31.3	111.37483215332
31.36	121.66837310791
31.42	143.65412902832
31.48	152.205612182617
31.54	126.701530456543
31.6	132.352172851563
31.66	135.749496459961
31.72	156.73030090332
31.78	146.39094543457
31.84	147.276931762695
31.9	132.910415649414
31.96	140.729888916016
32.02	148.519653320313
32.08	157.310043334961
32.14	151.454177856445
32.2	150.114807128906
32.26	170.685928344727
32.32	147.394119262695
32.38	155.182159423828
32.44	173.702377319336
32.5	174.466705322266
32.56	159.646469116211
32.62	166.655075073242
32.68	170.708984375
32.74	179.112823486328
32.8	200.639694213867
32.86	186.623657226563
32.92	178.045288085938
32.98	183.304626464844
33.04	194.078735351563
33.1	176.535675048828
33.16	178.155227661133
33.22	212.117263793945
33.28	206.19091796875
33.34	181.559051513672
33.4	206.19970703125
33.46	202.509353637695
33.52	205.48030090332
33.58	201.280548095703
33.64	225.964736938477
33.7	214.142639160156
33.76	239.913223266602
33.82	237.924041748047
33.88	236.078063964844
33.94	231.346313476563
34	269.743011474609
34.06	224.543090820313
34.12	225.424575805664
34.18	270.827026367188
34.24	222.821166992188
34.3	250.524429321289
34.36	237.294372558594
34.42	245.870193481445
34.48	265.239532470703
34.54	243.105224609375
34.6	256.617218017578
34.66	271.64404296875
34.72	254.868576049805
34.78	256.237701416016
34.84	239.890472412109
34.9	264.383117675781
34.96	254.85466003418
35.02	231.757507324219
35.08	221.729965209961
35.14	221.378295898438
35.2	208.482879638672
35.26	212.963928222656
35.32	214.471603393555
35.38	222.411605834961
35.44	215.473754882813
35.5	212.933868408203
35.56	231.176986694336
35.62	224.528244018555
35.68	197.886520385742
35.74	217.221252441406
35.8	216.424575805664
35.86	201.487823486328
35.92	223.561859130859
35.98	215.88069152832
36.04	196.812576293945
36.1	204.764266967773
36.16	208.331680297852
36.22	189.470092773438
36.28	200.874984741211
36.34	178.398300170898
36.4	205.492736816406
36.46	202.027893066406
36.52	184.966232299805
36.58	187.909408569336
36.64	179.004348754883
36.7	168.63737487793
36.76	190.304428100586
36.82	167.7646484375
36.88	166.125442504883
36.94	173.763793945313
37	184.842498779297
37.06	182.849746704102
37.12	164.643295288086
37.18	174.744186401367
37.24	184.287460327148
37.3	176.001678466797
37.36	188.802658081055
37.42	170.93473815918
37.48	159.521850585938
37.54	163.601287841797
37.6	160.671844482422
37.66	153.734634399414
37.72	159.452056884766
37.78	150.811309814453
37.84	157.963043212891
37.9	162.54508972168
37.96	155.932846069336
38.02	162.653686523438
38.08	168.983795166016
38.14	163.806915283203
38.2	143.47233581543
38.26	168.178863525391
38.32	155.247619628906
38.38	157.906494140625
38.44	159.666412353516
38.5	149.326995849609
38.56	146.497024536133
38.62	126.642135620117
38.68	131.146453857422
38.74	141.641540527344
38.8	119.660034179688
38.86	146.143356323242
38.92	142.360885620117
38.98	147.666091918945
39.04	120.764198303223
39.1	133.198150634766
39.16	132.871154785156
39.22	130.144760131836
39.28	134.224258422852
39.34	121.410285949707
39.4	134.726608276367
39.46	139.572784423828
39.52	106.460990905762
39.58	129.583282470703
39.64	124.535125732422
39.7	120.325813293457
39.76	118.129730224609
39.82	134.414672851563
39.88	109.648384094238
39.94	121.823760986328
40	116.505485534668
40.06	110.068908691406
40.12	112.293678283691
40.18	125.286422729492
40.24	116.61434173584
40.3	118.376853942871
40.36	113.208778381348
40.42	122.57080078125
40.48	91.7682037353516
40.54	125.883415222168
40.6	91.4166488647461
40.66	117.785820007324
40.72	127.810653686523
40.78	112.585594177246
40.84	88.5748977661133
40.9	108.358085632324
40.96	97.3588180541992
41.02	102.542488098145
41.08	105.958839416504
41.14	96.5177383422852
41.2	72.9965133666992
41.26	117.616035461426
41.32	83.8229446411133
41.38	102.913444519043
41.44	107.439247131348
41.5	86.852180480957
41.56	105.208084106445
41.62	72.5047225952148
41.68	77.4010772705078
41.74	100.591506958008
41.8	81.9032897949219
41.86	80.8452758789063
41.92	92.939697265625
41.98	114.822937011719
42.04	83.8634796142578
42.1	103.648643493652
42.16	91.5804290771484
42.22	95.8622283935547
42.28	92.0344848632813
42.34	83.3769378662109
42.4	71.1144638061523
42.46	76.6981658935547
42.52	81.842170715332
42.58	78.4113845825195
42.64	97.5848083496094
42.7	84.5488586425781
42.76	78.716926574707
42.82	70.686882019043
42.88	73.3246154785156
42.94	87.6624298095703
43	82.2973022460938
43.06	81.9151382446289
43.12	78.8050842285156
43.18	69.1514587402344
43.24	80.4593048095703
43.3	76.784912109375
43.36	73.9202346801758
43.42	71.6179351806641
43.48	99.765998840332
43.54	78.3990707397461
43.6	90.0531768798828
43.66	71.3837738037109
43.72	72.5035858154297
43.78	85.6829223632813
43.84	72.7449188232422
43.9	67.6454315185547
43.96	67.4243850708008
44.02	75.9336624145508
44.08	81.0903854370117
44.14	83.7766952514648
44.2	59.5164337158203
44.26	67.4617080688477
44.32	76.572883605957
44.38	50.528995513916
44.44	58.7866516113281
44.5	69.9228210449219
44.56	70.7177352905273
44.62	77.72705078125
44.68	69.0712432861328
44.74	73.3676528930664
44.8	68.4050216674805
44.86	69.8932800292969
44.92	69.6652450561523
44.98	68.8378601074219
45.04	66.6318130493164
45.1	64.6781845092773
45.16	52.6904907226563
45.22	65.9069290161133
45.28	61.0575485229492
45.34	69.6765213012695
45.4	69.1815414428711
45.46	80.8228454589844
45.52	61.8945617675781
45.58	76.7954025268555
45.64	82.9870758056641
45.7	83.8725738525391
45.76	79.5660095214844
45.82	65.6710891723633
45.88	70.6733856201172
45.94	66.2232360839844
46	56.4296379089355
46.06	80.87548828125
46.12	49.8926696777344
46.18	71.9516296386719
46.24	59.7300148010254
46.3	68.7496795654297
46.36	77.8691329956055
46.42	77.9636993408203
46.48	63.8224411010742
46.54	54.6140937805176
46.6	73.7453842163086
46.66	84.855712890625
46.72	71.0043029785156
46.78	70.5737762451172
46.84	62.8266448974609
46.9	66.6799240112305
46.96	57.6775398254395
47.02	65.7722473144531
47.08	71.0901336669922
47.14	61.0194091796875
47.2	63.2278594970703
47.26	61.6620101928711
47.32	64.9176177978516
47.38	64.8759231567383
47.44	64.5704345703125
47.5	67.716682434082
47.56	73.815185546875
47.62	73.8413162231445
47.68	58.0979614257813
47.74	73.8212738037109
47.8	75.7505187988281
47.86	65.792106628418
47.92	71.577751159668
47.98	71.7600860595703
48.04	69.8067398071289
48.1	45.8807716369629
48.16	71.767822265625
48.22	56.7758445739746
48.28	56.6289405822754
48.34	68.9272079467773
48.4	60.5939712524414
48.46	66.3781051635742
48.52	64.7191772460938
48.58	75.5506362915039
48.64	44.8379592895508
48.7	72.7977600097656
48.76	77.9798202514648
48.82	62.5940437316895
48.88	56.7170295715332
48.94	60.6982002258301
49	66.9684219360352
49.06	48.8220863342285
49.12	64.6528167724609
49.18	46.6645050048828
49.24	78.7284545898438
49.3	61.6661376953125
49.36	47.9016914367676
49.42	54.6613960266113
49.48	62.5370903015137
49.54	59.7267189025879
49.6	68.9951324462891
49.66	58.8914756774902
49.72	74.1081237792969
49.78	44.7530364990234
49.84	54.0982437133789
49.9	50.7622146606445
49.96	54.7822875976563
50.02	60.68798828125
50.08	62.6927871704102
50.14	68.8483505249023
50.2	79.7046432495117
50.26	52.0256462097168
50.32	46.6303596496582
50.38	56.9861450195313
50.44	61.0081596374512
50.5	54.6144142150879
50.56	73.7180480957031
50.62	48.7662239074707
50.68	64.6821899414063
50.74	57.6694641113281
50.8	59.2613067626953
50.86	83.9314651489258
50.92	81.919075012207
50.98	77.8170547485352
51.04	50.0177993774414
51.1	67.8892440795898
51.16	62.5292434692383
51.22	50.7901840209961
51.28	78.0023574829102
51.34	63.8349151611328
51.4	51.0657119750977
51.46	52.9722633361816
51.52	58.785285949707
51.58	55.7483367919922
51.64	61.5833778381348
51.7	61.8570175170898
51.76	74.8877410888672
51.82	57.1515350341797
51.88	61.6331367492676
51.94	57.8807830810547
52	65.787109375
52.06	69.7551956176758
52.12	70.195182800293
52.18	69.8592071533203
52.24	58.2322463989258
52.3	63.8864707946777
52.36	49.5692176818848
52.42	64.7766799926758
52.48	56.7294311523438
52.54	50.1488838195801
52.6	65.714958190918
52.66	54.8502616882324
52.72	66.508544921875
52.78	56.8373756408691
52.84	64.772705078125
52.9	66.5353927612305
52.96	66.0312194824219
53.02	50.9649200439453
53.08	53.9566383361816
53.14	54.7956504821777
53.2	66.8131484985352
53.26	82.5651931762695
53.32	57.8805885314941
53.38	65.3307266235352
53.44	59.6070175170898
53.5	42.6558113098145
53.56	59.0660247802734
53.62	62.4843788146973
53.68	59.8459663391113
53.74	66.8488235473633
53.8	58.8862190246582
53.86	63.0001602172852
53.92	76.5532455444336
53.98	48.9042892456055
54.04	66.8923721313477
54.1	70.261116027832
54.16	62.7808532714844
54.22	68.8429183959961
54.28	62.8841361999512
54.34	67.9714202880859
54.4	72.8663330078125
54.46	61.3178672790527
54.52	61.5081405639648
54.58	63.8780975341797
54.64	57.7739791870117
54.7	78.7112045288086
54.76	67.0607986450195
54.82	53.8340301513672
54.88	57.8608665466309
54.94	70.4906768798828
55	52.939525604248
55.06	50.0353927612305
55.12	51.552921295166
55.18	67.7521514892578
55.24	66.6686172485352
55.3	54.9856796264648
55.36	54.9265365600586
55.42	55.7956733703613
55.48	50.966136932373
55.54	57.5656356811523
55.6	72.9767456054688
55.66	62.4723320007324
55.72	63.9831771850586
55.78	62.5484809875488
55.84	60.2066268920898
55.9	67.922966003418
55.96	56.7353286743164
56.02	54.6236801147461
56.08	46.7949714660645
56.14	51.9661636352539
56.2	52.7783012390137
56.26	63.9134559631348
56.32	49.7715606689453
56.38	70.4360656738281
56.44	47.7963600158691
56.5	65.8123779296875
56.56	48.783203125
56.62	68.1113586425781
56.68	61.8449554443359
56.74	64.9160385131836
56.8	51.875545501709
56.86	57.0778999328613
56.92	72.5513229370117
56.98	58.9131088256836
57.04	52.9980697631836
57.1	59.9242668151855
57.16	51.7600135803223
57.22	63.7483596801758
57.28	53.8483047485352
57.34	70.8772888183594
57.4	65.6324310302734
57.46	64.0062026977539
57.52	65.8028717041016
57.58	55.952751159668
57.64	77.8271102905273
57.7	71.314079284668
57.76	68.7366256713867
57.82	59.6195907592773
57.88	62.7028884887695
57.94	55.6008682250977
58	73.720085144043
58.06	52.9475898742676
58.12	51.6572036743164
58.18	60.6782836914063
58.24	61.1329727172852
58.3	63.7059936523438
58.36	56.0286827087402
58.42	52.082836151123
58.48	55.9119606018066
58.54	61.7715225219727
58.6	41.0382232666016
58.66	51.8909950256348
58.72	55.7915878295898
58.78	67.6256484985352
58.84	57.4456825256348
58.9	55.4710350036621
58.96	46.7911148071289
59.02	62.5724906921387
59.08	49.9608612060547
59.14	53.7570838928223
59.2	55.7696495056152
59.26	47.5324249267578
59.32	73.8668441772461
59.38	47.2373542785645
59.44	43.9522399902344
59.5	56.8211631774902
59.56	69.8355941772461
59.62	61.6859283447266
59.68	58.8811111450195
59.74	59.7246475219727
59.8	62.9299697875977
59.86	65.8541641235352
59.92	49.7013969421387
59.98	53.7904777526855
