# Supplementary material for: Amorphous nitride semiconductors with highly tunable optical and electronic properties: the benefits of disorder in Ca–Zn–N thin films
Source: Mater Horiz. 2024 Dec 16;12(6):1971–80. doi: 10.1039/d4mh01525h (PMC11667462; doi:10.1039/d4mh01525h)
Supplement: MH-012-D4MH01525H-s001 [file MH-012-D4MH01525H-s001.zip › Data/Figure1_XRD_AFM/GID_SB230522front_10to60_0_06step_1d6degree_min_w_0_5.xy]

10	74.4379730224609
10.06	77.8304748535156
10.12	82.8767166137695
10.18	78.4102096557617
10.24	67.9490127563477
10.3	83.713737487793
10.36	82.7990798950195
10.42	81.7620086669922
10.48	69.6740341186523
10.54	54.9443664550781
10.6	75.0459976196289
10.66	76.9379348754883
10.72	82.9584655761719
10.78	79.5404968261719
10.84	56.9691848754883
10.9	69.1065063476563
10.96	82.9748840332031
11.02	73.7597122192383
11.08	60.6322326660156
11.14	80.02880859375
11.2	75.8676147460938
11.26	77.6247634887695
11.32	75.2092819213867
11.38	52.0819625854492
11.44	74.0629501342773
11.5	48.9903602600098
11.56	69.8376312255859
11.62	58.5691604614258
11.68	70.4870681762695
11.74	63.8203735351563
11.8	58.07958984375
11.86	63.6442527770996
11.92	54.6584167480469
11.98	60.8679656982422
12.04	74.9318542480469
12.1	72.5606079101563
12.16	52.4715385437012
12.22	73.9318313598633
12.28	75.0432739257813
12.34	58.2204093933105
12.4	65.8404541015625
12.46	89.6595611572266
12.52	50.8586502075195
12.58	63.6125526428223
12.64	63.817684173584
12.7	69.3417205810547
12.76	68.6922988891602
12.82	56.7719802856445
12.88	62.9879455566406
12.94	60.9202651977539
13	53.4443397521973
13.06	62.6096382141113
13.12	60.7522964477539
13.18	72.8859558105469
13.24	61.8557014465332
13.3	65.3839645385742
13.36	67.5759124755859
13.42	65.0500946044922
13.48	63.6513404846191
13.54	68.9704895019531
13.6	53.8929138183594
13.66	65.5393905639648
13.72	48.9937591552734
13.78	65.9946823120117
13.84	48.0364036560059
13.9	55.7757835388184
13.96	52.7457389831543
14.02	51.6285133361816
14.08	44.9286956787109
14.14	68.6677856445313
14.2	61.0998229980469
14.26	58.9490356445313
14.32	61.8501396179199
14.38	60.6217384338379
14.44	64.7666702270508
14.5	51.7244033813477
14.56	52.7739944458008
14.62	56.9930686950684
14.68	50.7767562866211
14.74	49.7374992370605
14.8	54.856258392334
14.86	57.9072418212891
14.92	54.1386642456055
14.98	53.9421844482422
15.04	41.6665077209473
15.1	49.8755035400391
15.16	48.7691650390625
15.22	54.4530754089355
15.28	52.9200477600098
15.34	45.7884788513184
15.4	53.0348663330078
15.46	60.7181358337402
15.52	52.7802619934082
15.58	60.7783355712891
15.64	43.8940773010254
15.7	54.797679901123
15.76	41.9451103210449
15.82	53.848804473877
15.88	37.8033218383789
15.94	47.7864875793457
16	49.9071807861328
16.06	48.9803733825684
16.12	42.8182563781738
16.18	52.8091430664063
16.24	39.782341003418
16.3	47.8248519897461
16.36	37.1018524169922
16.42	39.8938331604004
16.48	45.834831237793
16.54	55.9214286804199
16.6	50.7297019958496
16.66	49.8820877075195
16.72	58.6264343261719
16.78	52.9140739440918
16.84	38.8065414428711
16.9	41.0660209655762
16.96	41.9560661315918
17.02	47.7478103637695
17.08	40.8057479858398
17.14	32.0776710510254
17.2	37.0405921936035
17.26	49.828010559082
17.32	43.6681098937988
17.38	45.9904479980469
17.44	57.9095802307129
17.5	58.7746391296387
17.56	43.9773941040039
17.62	49.0599250793457
17.68	53.124080657959
17.74	40.7092399597168
17.8	43.7873001098633
17.86	43.880729675293
17.92	41.682373046875
17.98	50.1495971679688
18.04	39.8907318115234
18.1	40.9158706665039
18.16	64.8942108154297
18.22	55.0127143859863
18.28	51.823802947998
18.34	38.0585060119629
18.4	46.721866607666
18.46	54.7600479125977
18.52	37.8326873779297
18.58	44.8801422119141
18.64	30.8343353271484
18.7	44.9063682556152
18.76	41.8152694702148
18.82	36.7816848754883
18.88	34.9422607421875
18.94	32.7782859802246
19	43.0401077270508
19.06	41.7351875305176
19.12	43.1281852722168
19.18	42.0704231262207
19.24	42.9931144714355
19.3	42.6448440551758
19.36	46.9433517456055
19.42	45.7425918579102
19.48	40.6881828308105
19.54	37.7309989929199
19.6	48.8129844665527
19.66	39.9609603881836
19.72	29.9749317169189
19.78	41.020694732666
19.84	47.6392288208008
19.9	51.9510154724121
19.96	33.9128341674805
20.02	34.8940696716309
20.08	49.0403480529785
20.14	27.9388122558594
20.2	37.8565864562988
20.26	39.4915580749512
20.32	49.0830078125
20.38	47.068920135498
20.44	37.7611122131348
20.5	42.1559944152832
20.56	30.7641162872314
20.62	44.5716667175293
20.68	21.7897663116455
20.74	50.9046974182129
20.8	47.8892707824707
20.86	42.8898811340332
20.92	33.9893760681152
20.98	41.2646484375
21.04	35.5591468811035
21.1	29.988374710083
21.16	28.8126468658447
21.22	32.7882308959961
21.28	36.1056823730469
21.34	42.0074996948242
21.4	33.948673248291
21.46	41.9527778625488
21.52	36.2425575256348
21.58	38.854061126709
21.64	28.0552005767822
21.7	39.7699737548828
21.76	33.9527931213379
21.82	38.8383941650391
21.88	45.8529739379883
21.94	25.8397541046143
22	33.9993057250977
22.06	52.9879913330078
22.12	33.8837394714355
22.18	39.9603996276855
22.24	30.7532157897949
22.3	54.0336875915527
22.36	34.9112129211426
22.42	35.1721000671387
22.48	40.2536849975586
22.54	39.8092308044434
22.6	42.8671073913574
22.66	37.827507019043
22.72	42.9587936401367
22.78	51.9304389953613
22.84	29.869800567627
22.9	39.901798248291
22.96	34.0304183959961
23.02	41.0036125183105
23.08	44.6124114990234
23.14	34.8959465026855
23.2	28.8263301849365
23.26	33.8558082580566
23.32	33.7410469055176
23.38	34.0523147583008
23.44	49.1694869995117
23.5	45.8194923400879
23.56	34.8149261474609
23.62	31.9138832092285
23.68	41.098461151123
23.74	42.9225273132324
23.8	21.8956661224365
23.86	36.9768829345703
23.92	39.8830795288086
23.98	26.1306266784668
24.04	30.8473339080811
24.1	25.8816909790039
24.16	22.8783740997314
24.22	24.145658493042
24.28	32.9075965881348
24.34	27.0210666656494
24.4	33.9424934387207
24.46	39.0275115966797
24.52	45.8802337646484
24.58	31.8971748352051
24.64	23.8689861297607
24.7	30.1158084869385
24.76	33.9682540893555
24.82	37.6823234558105
24.88	35.7898979187012
24.94	33.7728996276855
25	45.0363235473633
25.06	32.9309730529785
25.12	35.1728668212891
25.18	35.8561820983887
25.24	37.7170333862305
25.3	27.8956089019775
25.36	26.9778671264648
25.42	36.9815368652344
25.48	31.0765266418457
25.54	32.8904190063477
25.6	31.2035160064697
25.66	26.9755306243896
25.72	25.8997688293457
25.78	28.7610683441162
25.84	44.1276702880859
25.9	37.7426223754883
25.96	37.9085960388184
26.02	31.7692222595215
26.08	26.929666519165
26.14	28.8577117919922
26.2	31.8780975341797
26.26	36.2973442077637
26.32	36.8478088378906
26.38	30.8620204925537
26.44	19.8937892913818
26.5	28.0492000579834
26.56	30.8083362579346
26.62	27.0770492553711
26.68	29.7626667022705
26.74	32.0448036193848
26.8	39.6160278320313
26.86	16.8190860748291
26.92	30.1019287109375
26.98	29.8877506256104
27.04	33.8620109558105
27.1	30.0025024414063
27.16	37.6870727539063
27.22	36.8131408691406
27.28	22.8220138549805
27.34	29.9133358001709
27.4	36.9586486816406
27.46	19.9550399780273
27.52	41.7468223571777
27.58	30.8817100524902
27.64	43.1007690429688
27.7	31.2231845855713
27.76	31.8558769226074
27.82	33.8960876464844
27.88	25.8664798736572
27.94	33.7222366333008
28	32.0909843444824
28.06	28.9635429382324
28.12	31.88649559021
28.18	30.0877494812012
28.24	24.0502128601074
28.3	41.5402755737305
28.36	28.8274173736572
28.42	29.9868698120117
28.48	31.9915390014648
28.54	37.8812026977539
28.6	35.0769462585449
28.66	21.8312683105469
28.72	33.8609161376953
28.78	36.8250579833984
28.84	35.8267250061035
28.9	35.9226226806641
28.96	35.8834381103516
29.02	38.0258522033691
29.08	35.9661979675293
29.14	32.8165893554688
29.2	35.9071846008301
29.26	27.8942832946777
29.32	32.0907173156738
29.38	33.8829040527344
29.44	31.8911914825439
29.5	43.9525909423828
29.56	28.9701175689697
29.62	33.979175567627
29.68	45.5590629577637
29.74	46.8825759887695
29.8	37.8953628540039
29.86	38.0460014343262
29.92	34.6006813049316
29.98	37.8484191894531
30.04	38.8955230712891
30.1	40.9152793884277
30.16	42.7491912841797
30.22	53.8556594848633
30.28	30.8616123199463
30.34	51.7547988891602
30.4	34.837158203125
30.46	53.0076942443848
30.52	37.1624221801758
30.58	49.7734146118164
30.64	44.7970962524414
30.7	53.6467323303223
30.76	34.6922836303711
30.82	45.6365165710449
30.88	54.8646583557129
30.94	53.8239860534668
31	52.6577682495117
31.06	36.8121376037598
31.12	37.9009857177734
31.18	46.9927101135254
31.24	50.7766456604004
31.3	50.8974914550781
31.36	53.1576652526855
31.42	48.7321891784668
31.48	53.6579055786133
31.54	47.8946800231934
31.6	71.7629013061523
31.66	59.8087692260742
31.72	65.6213302612305
31.78	52.6797714233398
31.84	58.1093368530273
31.9	57.684024810791
31.96	41.9487838745117
32.02	75.8788986206055
32.08	55.7925262451172
32.14	65.233024597168
32.2	60.612190246582
32.26	74.1781311035156
32.32	74.0081558227539
32.38	65.7455139160156
32.44	66.607048034668
32.5	66.6609725952148
32.56	57.8268165588379
32.62	84.5001907348633
32.68	69.7340774536133
32.74	87.4470062255859
32.8	91.280517578125
32.86	86.5756378173828
32.92	86.8007202148438
32.98	84.4834213256836
33.04	84.8219604492188
33.1	83.9463882446289
33.16	87.5673828125
33.22	65.7461547851563
33.28	93.9792251586914
33.34	89.8483734130859
33.4	92.8208389282227
33.46	110.595520019531
33.52	87.7445602416992
33.58	109.59504699707
33.64	96.5688400268555
33.7	110.990524291992
33.76	108.465400695801
33.82	109.551261901855
33.88	114.754875183105
33.94	108.308685302734
34	139.087997436523
34.06	104.973770141602
34.12	107.038185119629
34.18	113.130004882813
34.24	144.445343017578
34.3	136.618591308594
34.36	161.588989257813
34.42	136.113357543945
34.48	147.364303588867
34.54	149.288299560547
34.6	149.112091064453
34.66	154.545959472656
34.72	145.839965820313
34.78	132.567016601563
34.84	146.466384887695
34.9	133.753555297852
34.96	143.086608886719
35.02	156.980316162109
35.08	135.135620117188
35.14	133.029220581055
35.2	106.219589233398
35.26	120.111312866211
35.32	134.031478881836
35.38	140.046783447266
35.44	132.512802124023
35.5	119.497177124023
35.56	115.050422668457
35.62	127.20068359375
35.68	124.644355773926
35.74	120.671432495117
35.8	111.94758605957
35.86	116.985168457031
35.92	111.714393615723
35.98	112.737907409668
36.04	107.838005065918
36.1	116.466217041016
36.16	106.629249572754
36.22	131.785232543945
36.28	88.9999389648438
36.34	123.544845581055
36.4	104.60424041748
36.46	108.948516845703
36.52	103.760032653809
36.58	95.582275390625
36.64	107.511161804199
36.7	111.143844604492
36.76	96.6033020019531
36.82	108.804824829102
36.88	131.323547363281
36.94	112.825927734375
37	120.953544616699
37.06	81.710578918457
37.12	95.8154907226563
37.18	131.056915283203
37.24	107.481910705566
37.3	106.091484069824
37.36	92.4404983520508
37.42	112.484550476074
37.48	92.4616241455078
37.54	93.0723876953125
37.6	102.696151733398
37.66	101.487724304199
37.72	87.7805786132813
37.78	89.4245071411133
37.84	96.1911544799805
37.9	87.4951171875
37.96	81.0460662841797
38.02	78.7298355102539
38.08	84.9246978759766
38.14	95.908073425293
38.2	83.4467010498047
38.26	71.6435394287109
38.32	86.4300765991211
38.38	76.8394241333008
38.44	97.6737060546875
38.5	74.8356628417969
38.56	76.7285079956055
38.62	87.8450698852539
38.68	83.6288528442383
38.74	82.6885147094727
38.8	75.8109512329102
38.86	80.9484252929688
38.92	70.0948486328125
38.98	84.6525726318359
39.04	72.4983520507813
39.1	62.5739402770996
39.16	75.0037460327148
39.22	65.9231185913086
39.28	75.9398040771484
39.34	69.3564605712891
39.4	59.5428886413574
39.46	62.7289886474609
39.52	87.6112670898438
39.58	75.6587677001953
39.64	73.7577362060547
39.7	56.7579116821289
39.76	64.8339691162109
39.82	62.8225059509277
39.88	61.6613349914551
39.94	65.735481262207
40	52.8379859924316
40.06	68.1008682250977
40.12	75.604606628418
40.18	49.606632232666
40.24	53.7975845336914
40.3	50.8937644958496
40.36	56.9039459228516
40.42	57.1149597167969
40.48	55.9123649597168
40.54	47.9162940979004
40.6	42.8355560302734
40.66	52.7608413696289
40.72	46.6615409851074
40.78	55.8829307556152
40.84	43.8905448913574
40.9	55.1009407043457
40.96	37.489860534668
41.02	58.8281402587891
41.08	43.7394828796387
41.14	46.9353294372559
41.2	53.1423530578613
41.26	37.0629463195801
41.32	52.9830856323242
41.38	45.0135154724121
41.44	54.6986618041992
41.5	54.7385292053223
41.56	61.0186882019043
41.62	53.7700881958008
41.68	55.7832107543945
41.74	44.7385597229004
41.8	38.607234954834
41.86	54.0107650756836
41.92	40.5569953918457
41.98	42.5438499450684
42.04	38.0067100524902
42.1	50.6423377990723
42.16	47.8476943969727
42.22	59.1157302856445
42.28	37.5389785766602
42.34	45.835132598877
42.4	46.9250717163086
42.46	49.1901702880859
42.52	32.9044914245605
42.58	42.6901512145996
42.64	37.99169921875
42.7	41.9144821166992
42.76	34.0445327758789
42.82	36.7808265686035
42.88	45.9813690185547
42.94	42.1985168457031
43	36.9184303283691
43.06	37.8833808898926
43.12	36.8925895690918
43.18	35.0716590881348
43.24	46.8933753967285
43.3	30.9564552307129
43.36	45.592830657959
43.42	43.0570755004883
43.48	45.9267692565918
43.54	43.0628433227539
43.6	33.9239311218262
43.66	37.9318504333496
43.72	52.9493942260742
43.78	33.8625259399414
43.84	39.1795921325684
43.9	32.7984352111816
43.96	41.6358261108398
44.02	39.9963645935059
44.08	24.0629100799561
44.14	42.8139686584473
44.2	28.8124160766602
44.26	31.8998012542725
44.32	35.9031105041504
44.38	34.9466934204102
44.44	43.736156463623
44.5	36.7789993286133
44.56	29.9857578277588
44.62	50.7375717163086
44.68	26.7893543243408
44.74	34.8965797424316
44.8	40.7366523742676
44.86	38.9788932800293
44.92	38.7984733581543
44.98	33.9476509094238
45.04	28.9363975524902
45.1	42.0815582275391
45.16	30.8642921447754
45.22	36.1018371582031
45.28	39.0332794189453
45.34	25.9885787963867
45.4	25.8059577941895
45.46	34.8268013000488
45.52	43.8946952819824
45.58	33.8461112976074
45.64	33.975212097168
45.7	26.0554428100586
45.76	34.9822158813477
45.82	32.0857620239258
45.88	29.9505310058594
45.94	25.9304466247559
46	38.7598114013672
46.06	32.0153503417969
46.12	31.8945350646973
46.18	34.184886932373
46.24	32.8599243164063
46.3	37.7245140075684
46.36	32.8200454711914
46.42	37.9725074768066
46.48	33.0916976928711
46.54	34.8581809997559
46.6	26.064079284668
46.66	21.9043292999268
46.72	31.9403285980225
46.78	35.792121887207
46.84	28.1811466217041
46.9	37.975772857666
46.96	35.1255950927734
47.02	25.0416927337646
47.08	22.0161094665527
47.14	37.9842109680176
47.2	38.8526878356934
47.26	38.7933197021484
47.32	34.0876197814941
47.38	44.6951103210449
47.44	28.8152446746826
47.5	35.8857231140137
47.56	33.5946006774902
47.62	29.8595371246338
47.68	26.9410018920898
47.74	34.7650375366211
47.8	24.971851348877
47.86	32.0450973510742
47.92	24.9040393829346
47.98	34.7087593078613
48.04	42.8769683837891
48.1	34.0704574584961
48.16	29.9841632843018
48.22	36.8087158203125
48.28	40.0983505249023
48.34	28.922794342041
48.4	29.8669776916504
48.46	36.0238647460938
48.52	25.8463306427002
48.58	25.8786163330078
48.64	32.9122047424316
48.7	37.6962585449219
48.76	42.0154304504395
48.82	36.1036949157715
48.88	33.8469734191895
48.94	29.8292751312256
49	43.6727142333984
49.06	23.911491394043
49.12	33.930591583252
49.18	31.7811069488525
49.24	38.7496490478516
49.3	31.1219959259033
49.36	29.972261428833
49.42	31.8877944946289
49.48	34.9696235656738
49.54	27.837776184082
49.6	24.8754997253418
49.66	36.9604225158691
49.72	23.7201251983643
49.78	31.8872776031494
49.84	40.7085762023926
49.9	31.9707012176514
49.96	30.7173500061035
50.02	27.7906246185303
50.08	29.8304042816162
50.14	42.9152908325195
50.2	27.8578395843506
50.26	23.987548828125
50.32	31.0415096282959
50.38	27.9015655517578
50.44	23.8801898956299
50.5	33.8448181152344
50.56	33.0629463195801
50.62	30.3524227142334
50.68	32.7346305847168
50.74	28.7965202331543
50.8	36.9759826660156
50.86	29.2121067047119
50.92	31.8923091888428
50.98	41.8527069091797
51.04	27.8779544830322
51.1	48.1727561950684
51.16	27.9064674377441
51.22	34.8213806152344
51.28	40.7146644592285
51.34	27.91383934021
51.4	27.9357261657715
51.46	30.0747222900391
51.52	33.2064552307129
51.58	39.8632278442383
51.64	28.9176445007324
51.7	27.9267024993896
51.76	28.7545261383057
51.82	27.8476905822754
51.88	29.1135158538818
51.94	37.8701934814453
52	36.1383972167969
52.06	28.7701778411865
52.12	47.8599739074707
52.18	35.8193664550781
52.24	33.948169708252
52.3	32.9323387145996
52.36	28.0111980438232
52.42	35.0660209655762
52.48	33.9674987792969
52.54	47.5804328918457
52.6	32.9606781005859
52.66	37.0265731811523
52.72	37.0594062805176
52.78	31.8463344573975
52.84	26.8970413208008
52.9	35.088996887207
52.96	29.9591598510742
53.02	23.2942504882813
53.08	34.1629409790039
53.14	34.7765121459961
53.2	14.7981271743774
53.26	42.9191513061523
53.32	38.0165481567383
53.38	26.7589530944824
53.44	30.9799900054932
53.5	30.1850204467773
53.56	32.8766975402832
53.62	33.760612487793
53.68	29.7853355407715
53.74	30.036808013916
53.8	28.9941558837891
53.86	28.0312347412109
53.92	29.7322254180908
53.98	29.9195671081543
54.04	27.879711151123
54.1	36.01416015625
54.16	41.832820892334
54.22	37.8045387268066
54.28	42.1386032104492
54.34	41.069694519043
54.4	33.5863342285156
54.46	27.8668212890625
54.52	29.8260345458984
54.58	28.008638381958
54.64	38.8300628662109
54.7	33.9986038208008
54.76	32.0572624206543
54.82	42.8073272705078
54.88	27.8401126861572
54.94	44.5221290588379
55	46.6671295166016
55.06	33.8207588195801
55.12	35.7695999145508
55.18	26.0083675384521
55.24	30.0219593048096
55.3	32.823787689209
55.36	26.9766330718994
55.42	31.7961711883545
55.48	33.9414710998535
55.54	28.9297027587891
55.6	43.8358573913574
55.66	27.9818515777588
55.72	29.9891357421875
55.78	25.0190830230713
55.84	43.9523773193359
55.9	31.9173793792725
55.96	30.0599403381348
56.02	36.0356216430664
56.08	24.9240970611572
56.14	29.8627834320068
56.2	21.9306640625
56.26	35.8802070617676
56.32	27.1266326904297
56.38	30.8864212036133
56.44	27.9602718353271
56.5	36.9109916687012
56.56	38.8852844238281
56.62	33.0285453796387
56.68	25.9603271484375
56.74	36.7876968383789
56.8	31.79665184021
56.86	42.8335876464844
56.92	24.7562141418457
56.98	31.902271270752
57.04	25.9646072387695
57.1	19.893928527832
57.16	31.9347667694092
57.22	40.9312324523926
57.28	30.7993774414063
57.34	26.6107616424561
57.4	36.0034484863281
57.46	26.8647537231445
57.52	38.8849105834961
57.58	32.9752922058105
57.64	27.7300472259521
57.7	30.8951778411865
57.76	34.1213531494141
57.82	31.7821388244629
57.88	34.9958763122559
57.94	29.0221843719482
58	26.7806949615479
58.06	35.7813034057617
58.12	29.8770027160645
58.18	23.989818572998
58.24	25.0389003753662
58.3	30.9297904968262
58.36	33.0442695617676
58.42	35.967845916748
58.48	38.8794364929199
58.54	25.0970630645752
58.6	27.978084564209
58.66	23.9054889678955
58.72	27.0219421386719
58.78	23.8005695343018
58.84	31.9592056274414
58.9	29.0265712738037
58.96	29.14768409729
59.02	34.9398574829102
59.08	22.8358898162842
59.14	26.0098915100098
59.2	24.9151439666748
59.26	24.8086929321289
59.32	32.0758018493652
59.38	23.0479946136475
59.44	30.8541564941406
59.5	32.9599227905273
59.56	26.7771663665771
59.62	21.1038284301758
59.68	43.050666809082
59.74	32.8650856018066
59.8	27.047119140625
59.86	32.9666938781738
59.92	17.8218688964844
59.98	35.7279396057129
