# Supplementary material for: Amorphous nitride semiconductors with highly tunable optical and electronic properties: the benefits of disorder in Ca–Zn–N thin films
Source: Mater Horiz. 2024 Dec 16;12(6):1971–80. doi: 10.1039/d4mh01525h (PMC11667462; doi:10.1039/d4mh01525h)
Supplement: MH-012-D4MH01525H-s001 [file MH-012-D4MH01525H-s001.zip › Data/Figure1_XRD_AFM/GID_SB230627_10to60_0_06step_1d6degree_min_w_0_5.xy]

10	78.4210510253906
10.06	91.146728515625
10.12	77.9969940185547
10.18	68.8676528930664
10.24	65.6443481445313
10.3	64.0417022705078
10.36	69.1251907348633
10.42	78.008171081543
10.48	72.9147109985352
10.54	58.5469093322754
10.6	63.7805824279785
10.66	74.8636703491211
10.72	82.0167465209961
10.78	70.8089904785156
10.84	83.8373870849609
10.9	78.7182998657227
10.96	70.7861251831055
11.02	77.8277969360352
11.08	75.6559066772461
11.14	64.87353515625
11.2	61.0695991516113
11.26	58.8883476257324
11.32	78.5346527099609
11.38	63.8940773010254
11.44	56.0807456970215
11.5	54.9903297424316
11.56	73.8497543334961
11.62	78.1491165161133
11.68	59.0873489379883
11.74	70.1010818481445
11.8	58.8376960754395
11.86	80.6859283447266
11.92	74.5209884643555
11.98	59.6431007385254
12.04	71.0024566650391
12.1	62.90185546875
12.16	69.952392578125
12.22	56.8189430236816
12.28	59.8412246704102
12.34	45.8377075195313
12.4	55.1351509094238
12.46	58.6640167236328
12.52	65.1015472412109
12.58	57.6291694641113
12.64	48.2096481323242
12.7	57.8375625610352
12.76	75.9259567260742
12.82	59.7913360595703
12.88	49.9865913391113
12.94	52.9655456542969
13	43.2188682556152
13.06	57.8058967590332
13.12	70.061393737793
13.18	41.8632621765137
13.24	63.8920059204102
13.3	65.0329437255859
13.36	52.9133224487305
13.42	53.7160301208496
13.48	40.8932800292969
13.54	59.8656845092773
13.6	55.3854866027832
13.66	48.0840530395508
13.72	49.6620025634766
13.78	55.7181167602539
13.84	64.9209747314453
13.9	62.0336685180664
13.96	61.7245674133301
14.02	53.5215797424316
14.08	39.0000267028809
14.14	53.762638092041
14.2	52.8970375061035
14.26	45.5433731079102
14.32	46.9840126037598
14.38	56.6381607055664
14.44	62.8410453796387
14.5	59.0564918518066
14.56	44.7447662353516
14.62	59.9418449401855
14.68	37.8444137573242
14.74	50.9873161315918
14.8	39.8671073913574
14.86	50.8518218994141
14.92	34.8796463012695
14.98	44.6355590820313
15.04	62.8862953186035
15.1	40.958683013916
15.16	45.8103561401367
15.22	39.9777679443359
15.28	54.7946090698242
15.34	55.8629531860352
15.4	61.9959106445313
15.46	47.9759902954102
15.52	49.9519653320313
15.58	45.7860565185547
15.64	48.9075355529785
15.7	48.1136474609375
15.76	53.8504905700684
15.82	48.6069183349609
15.88	54.2436904907227
15.94	47.1887588500977
16	46.7535057067871
16.06	46.1800003051758
16.12	38.0970497131348
16.18	46.8111267089844
16.24	54.1266098022461
16.3	35.9690246582031
16.36	57.3241424560547
16.42	43.057975769043
16.48	53.9241600036621
16.54	49.9717864990234
16.6	45.0826148986816
16.66	44.9143409729004
16.72	47.8167953491211
16.78	39.052188873291
16.84	40.0747680664063
16.9	44.9238014221191
16.96	43.918701171875
17.02	45.8661575317383
17.08	42.888011932373
17.14	45.0350952148438
17.2	55.8206901550293
17.26	49.0115966796875
17.32	50.0461921691895
17.38	39.7365913391113
17.44	47.7386360168457
17.5	48.5790557861328
17.56	43.9863319396973
17.62	39.8666114807129
17.68	37.8228073120117
17.74	34.9566993713379
17.8	54.464054107666
17.86	31.8594779968262
17.92	37.9324836730957
17.98	45.8470344543457
18.04	47.0784111022949
18.1	36.8105773925781
18.16	48.8012504577637
18.22	53.8657264709473
18.28	40.9423065185547
18.34	32.9592247009277
18.4	39.8209342956543
18.46	39.1649551391602
18.52	43.9654273986816
18.58	28.9923934936523
18.64	38.7761116027832
18.7	49.7931709289551
18.76	33.9719772338867
18.82	52.972095489502
18.88	49.2327041625977
18.94	37.9915962219238
19	44.6828384399414
19.06	42.836856842041
19.12	43.8451957702637
19.18	40.716609954834
19.24	33.7692985534668
19.3	23.9899654388428
19.36	32.1142807006836
19.42	36.9718742370605
19.48	34.9967041015625
19.54	31.9738426208496
19.6	34.8392677307129
19.66	45.1568756103516
19.72	41.778148651123
19.78	33.0777015686035
19.84	25.7523765563965
19.9	34.682689666748
19.96	39.9057502746582
20.02	29.2307739257813
20.08	43.0456504821777
20.14	35.6777191162109
20.2	32.8516044616699
20.26	37.7766456604004
20.32	42.8919486999512
20.38	34.8012619018555
20.44	32.8186302185059
20.5	27.8256511688232
20.56	39.8435173034668
20.62	23.0585823059082
20.68	42.8094062805176
20.74	34.9516143798828
20.8	30.773868560791
20.86	31.0428695678711
20.92	29.0130958557129
20.98	33.0963668823242
21.04	34.980525970459
21.1	30.6364879608154
21.16	22.113639831543
21.22	28.7340488433838
21.28	36.9237632751465
21.34	35.708423614502
21.4	35.8505477905273
21.46	41.6627540588379
21.52	30.9717464447021
21.58	29.9479026794434
21.64	26.845495223999
21.7	33.7158012390137
21.76	34.0572853088379
21.82	41.6498527526855
21.88	29.7583427429199
21.94	30.6879825592041
22	30.9508743286133
22.06	21.7749271392822
22.12	30.9372329711914
22.18	30.9193553924561
22.24	30.1061630249023
22.3	26.9658489227295
22.36	29.0022773742676
22.42	25.9744911193848
22.48	36.9301452636719
22.54	33.8463821411133
22.6	38.914665222168
22.66	30.8947677612305
22.72	32.8417701721191
22.78	27.8234519958496
22.84	27.9047584533691
22.9	28.9370937347412
22.96	30.9524440765381
23.02	33.966438293457
23.08	32.5423698425293
23.14	27.7980861663818
23.2	30.0849170684814
23.26	20.9247627258301
23.32	41.789852142334
23.38	31.9651031494141
23.44	28.9947986602783
23.5	31.8064041137695
23.56	22.8929004669189
23.62	31.9786720275879
23.68	27.9039611816406
23.74	24.9550895690918
23.8	27.9768295288086
23.86	21.8748168945313
23.92	28.0762710571289
23.98	25.9873714447021
24.04	36.866886138916
24.1	22.9342784881592
24.16	33.0065269470215
24.22	28.8817272186279
24.28	29.1182861328125
24.34	35.0814819335938
24.4	21.8910064697266
24.46	33.9896202087402
24.52	21.7723140716553
24.58	26.9818706512451
24.64	28.222526550293
24.7	31.0083541870117
24.76	25.0448169708252
24.82	19.7747631072998
24.88	26.0425968170166
24.94	41.8185272216797
25	23.0780849456787
25.06	24.9107151031494
25.12	27.0505962371826
25.18	27.746166229248
25.24	37.9671325683594
25.3	34.1171188354492
25.36	30.762056350708
25.42	31.0861835479736
25.48	22.8277816772461
25.54	31.9536972045898
25.6	26.9253940582275
25.66	33.9558715820313
25.72	36.7922706604004
25.78	35.7525672912598
25.84	27.9611396789551
25.9	26.0791969299316
25.96	29.8416690826416
26.02	33.8690567016602
26.08	27.1137428283691
26.14	37.0197257995605
26.2	28.8184661865234
26.26	23.8925533294678
26.32	35.7289810180664
26.38	37.6731414794922
26.44	27.7499809265137
26.5	38.0659790039063
26.56	30.8739891052246
26.62	32.9377136230469
26.68	30.1415576934814
26.74	30.7207260131836
26.8	35.8851547241211
26.86	30.9462776184082
26.92	27.9202499389648
26.98	23.9028282165527
27.04	37.8097496032715
27.1	21.8075122833252
27.16	31.8024311065674
27.22	36.9301376342773
27.28	31.9189033508301
27.34	37.8229675292969
27.4	30.1262512207031
27.46	23.8307075500488
27.52	33.6134262084961
27.58	37.0307312011719
27.64	28.8889656066895
27.7	33.7584228515625
27.76	28.9427261352539
27.82	32.6640396118164
27.88	30.9565944671631
27.94	33.0290260314941
28	29.0025768280029
28.06	28.8884258270264
28.12	31.817253112793
28.18	33.1544952392578
28.24	26.0105419158936
28.3	34.9856147766113
28.36	36.9686431884766
28.42	25.8794116973877
28.48	31.0488624572754
28.54	31.1033229827881
28.6	30.880989074707
28.66	27.0200824737549
28.72	29.8451805114746
28.78	37.9624938964844
28.84	36.883544921875
28.9	26.7609901428223
28.96	36.9715614318848
29.02	40.714111328125
29.08	37.8161659240723
29.14	39.8793144226074
29.2	34.9833831787109
29.26	33.8834114074707
29.32	41.6815490722656
29.38	26.8945751190186
29.44	42.0909652709961
29.5	39.6855812072754
29.56	35.2192573547363
29.62	29.9400672912598
29.68	44.7976531982422
29.74	41.7306823730469
29.8	36.8871574401855
29.86	47.0915718078613
29.92	52.9415893554688
29.98	52.1339683532715
30.04	52.7519493103027
30.1	38.7816619873047
30.16	28.7450313568115
30.22	35.9982490539551
30.28	38.984073638916
30.34	28.9882907867432
30.4	36.7765274047852
30.46	33.8370590209961
30.52	30.9129600524902
30.58	38.1788139343262
30.64	47.9341773986816
30.7	37.6240348815918
30.76	41.9372634887695
30.82	41.748592376709
30.88	35.7389831542969
30.94	46.5224990844727
31	43.950065612793
31.06	38.976203918457
31.12	40.025218963623
31.18	38.0395660400391
31.24	43.8749694824219
31.3	36.6886024475098
31.36	50.6414985656738
31.42	60.8147392272949
31.48	53.7066497802734
31.54	56.7246055603027
31.6	61.6769218444824
31.66	32.6871070861816
31.72	73.948974609375
31.78	55.9897804260254
31.84	58.6579627990723
31.9	46.9116058349609
31.96	47.8841171264648
32.02	56.7114448547363
32.08	60.6000022888184
32.14	52.7214431762695
32.2	71.8618316650391
32.26	77.0152206420898
32.32	75.7831649780273
32.38	60.8554573059082
32.44	58.0694007873535
32.5	64.6935653686523
32.56	70.6694412231445
32.62	85.7014694213867
32.68	66.7221527099609
32.74	72.9866943359375
32.8	83.4790573120117
32.86	76.8190536499023
32.92	83.4782485961914
32.98	68.6334075927734
33.04	71.5534057617188
33.1	83.6567687988281
33.16	77.7733688354492
33.22	99.0085220336914
33.28	90.7884216308594
33.34	112.78589630127
33.4	100.111450195313
33.46	108.663963317871
33.52	103.550712585449
33.58	114.543388366699
33.64	90.0325012207031
33.7	121.755798339844
33.76	100.486137390137
33.82	106.770355224609
33.88	98.7633895874023
33.94	101.757934570313
34	112.562553405762
34.06	92.5337524414063
34.12	104.509170532227
34.18	101.777122497559
34.24	107.622451782227
34.3	93.6284561157227
34.36	91.2775421142578
34.42	133.994812011719
34.48	88.5877151489258
34.54	91.0350494384766
34.6	122.865562438965
34.66	102.11572265625
34.72	89.5140914916992
34.78	105.79581451416
34.84	98.5530853271484
34.9	91.8820571899414
34.96	100.95866394043
35.02	90.6689910888672
35.08	112.90625
35.14	120.628692626953
35.2	102.568115234375
35.26	94.6927261352539
35.32	91.7848358154297
35.38	98.706916809082
35.44	111.827209472656
35.5	95.7392807006836
35.56	95.8163299560547
35.62	82.265380859375
35.68	86.5917739868164
35.74	62.7480239868164
35.8	92.8405151367188
35.86	101.152534484863
35.92	95.3412475585938
35.98	80.3955917358398
36.04	86.8463363647461
36.1	82.6639633178711
36.16	63.9801864624023
36.22	99.7596740722656
36.28	83.8029556274414
36.34	78.4199295043945
36.4	84.9780960083008
36.46	88.8994064331055
36.52	89.7107391357422
36.58	97.9644165039063
36.64	107.071708679199
36.7	91.6477203369141
36.76	91.7032089233398
36.82	96.8210830688477
36.88	84.9482269287109
36.94	92.3177490234375
37	105.57218170166
37.06	89.8431396484375
37.12	93.8288726806641
37.18	95.6677856445313
37.24	89.4584732055664
37.3	71.637092590332
37.36	83.7573699951172
37.42	101.890586853027
37.48	71.6358337402344
37.54	72.4135360717773
37.6	73.9203186035156
37.66	74.8202667236328
37.72	60.5721817016602
37.78	71.7226333618164
37.84	84.8334808349609
37.9	81.8449325561523
37.96	84.7948150634766
38.02	91.0835342407227
38.08	77.6671981811523
38.14	80.9724197387695
38.2	79.4756088256836
38.26	88.7375717163086
38.32	63.8774719238281
38.38	73.7808380126953
38.44	73.8916778564453
38.5	50.9614753723145
38.56	74.9233474731445
38.62	77.1003189086914
38.68	81.7806243896484
38.74	70.9668350219727
38.8	78.8536071777344
38.86	73.8785705566406
38.92	80.6142883300781
38.98	71.8748168945313
39.04	65.7376098632813
39.1	67.5751724243164
39.16	74.8045120239258
39.22	61.6353340148926
39.28	76.2898788452148
39.34	81.6344299316406
39.4	55.7123527526855
39.46	60.9392395019531
39.52	56.9025802612305
39.58	72.9796676635742
39.64	81.6231155395508
39.7	55.9950904846191
39.76	79.7758331298828
39.82	62.7504959106445
39.88	74.3543701171875
39.94	91.1230545043945
40	59.8860244750977
40.06	59.8584632873535
40.12	67.7684173583984
40.18	63.8171920776367
40.24	75.5299911499023
40.3	63.5656051635742
40.36	71.0286178588867
40.42	81.9193344116211
40.48	80.6057052612305
40.54	79.8635482788086
40.6	52.8005104064941
40.66	78.8609619140625
40.72	85.4569625854492
40.78	79.1818695068359
40.84	76.9536056518555
40.9	78.5516204833984
40.96	73.6081771850586
41.02	80.5445175170898
41.08	74.7733612060547
41.14	82.452751159668
41.2	80.1434173583984
41.26	77.054084777832
41.32	82.0093383789063
41.38	97.6460723876953
41.44	87.8864288330078
41.5	82.9286499023438
41.56	94.2818603515625
41.62	82.0865859985352
41.68	100.759208679199
41.74	99.2553176879883
41.8	113.781730651855
41.86	108.420906066895
41.92	122.830665588379
41.98	136.214401245117
42.04	142.681518554688
42.1	156.214294433594
42.16	179.368881225586
42.22	184.762786865234
42.28	233.221435546875
42.34	263.967498779297
42.4	323.620849609375
42.46	439.923675537109
42.52	537.002502441406
42.58	678.591735839844
42.64	798.404357910156
42.7	950.641296386719
42.76	996.059509277344
42.82	1033.81958007813
42.88	980.5068359375
42.94	894.770629882813
43	719.106689453125
43.06	589.672729492188
43.12	416.788909912109
43.18	363.019073486328
43.24	280.428558349609
43.3	252.266464233398
43.36	199.229843139648
43.42	145.447875976563
43.48	128.916198730469
43.54	112.626426696777
43.6	96.8459701538086
43.66	98.9509735107422
43.72	96.101188659668
43.78	72.9305725097656
43.84	66.0289077758789
43.9	67.928337097168
43.96	76.3661270141602
44.02	64.2661895751953
44.08	46.0076332092285
44.14	62.8057708740234
44.2	46.2987518310547
44.26	43.8871459960938
44.32	47.9817886352539
44.38	49.8991317749023
44.44	60.5237426757813
44.5	50.6459579467773
44.56	57.8228187561035
44.62	43.8542404174805
44.68	50.5634689331055
44.74	46.8106880187988
44.8	49.614631652832
44.86	43.7868118286133
44.92	43.7817344665527
44.98	43.7615966796875
45.04	47.6992683410645
45.1	29.0837230682373
45.16	44.678840637207
45.22	43.6890602111816
45.28	34.0235824584961
45.34	37.8861274719238
45.4	39.7043190002441
45.46	40.9824905395508
45.52	32.9898452758789
45.58	42.8717308044434
45.64	31.8459949493408
45.7	35.7463226318359
45.76	29.9862804412842
45.82	49.6652450561523
45.88	31.0829563140869
45.94	36.7731666564941
46	41.7418518066406
46.06	41.800464630127
46.12	33.0408172607422
46.18	34.0291023254395
46.24	43.7550811767578
46.3	38.7494697570801
46.36	32.6842155456543
46.42	37.7438087463379
46.48	37.8818626403809
46.54	30.0226268768311
46.6	38.9626121520996
46.66	42.9520606994629
46.72	34.0391845703125
46.78	40.9584007263184
46.84	28.8033485412598
46.9	42.1649398803711
46.96	34.7703437805176
47.02	29.8571720123291
47.08	26.9603633880615
47.14	30.8058032989502
47.2	47.6816673278809
47.26	36.0201797485352
47.32	28.8483276367188
47.38	33.9499168395996
47.44	32.1175231933594
47.5	29.7397708892822
47.56	30.0366630554199
47.62	39.0796966552734
47.68	39.0137214660645
47.74	24.7174243927002
47.8	45.6544456481934
47.86	40.7631912231445
47.92	34.896068572998
47.98	39.9958419799805
48.04	40.758544921875
48.1	30.9160804748535
48.16	28.9801292419434
48.22	33.0418472290039
48.28	48.1116714477539
48.34	24.9395751953125
48.4	36.7494010925293
48.46	29.8117008209229
48.52	25.989595413208
48.58	31.0001106262207
48.64	29.9551486968994
48.7	35.0394439697266
48.76	30.9500408172607
48.82	27.8767490386963
48.88	31.1194915771484
48.94	36.8216705322266
49	30.8167743682861
49.06	40.0171012878418
49.12	42.8889274597168
49.18	39.1524391174316
49.24	37.9018783569336
49.3	33.8586845397949
49.36	31.8659038543701
49.42	35.9189872741699
49.48	25.0350303649902
49.54	33.9489402770996
49.6	42.1283721923828
49.66	28.0630931854248
49.72	32.8751411437988
49.78	34.8482894897461
49.84	30.7241230010986
49.9	28.8235206604004
49.96	30.027379989624
50.02	34.8548316955566
50.08	27.9234790802002
50.14	26.0793304443359
50.2	23.928653717041
50.26	30.8860359191895
50.32	30.9445037841797
50.38	37.7525367736816
50.44	34.8141632080078
50.5	23.988353729248
50.56	26.823522567749
50.62	39.0907936096191
50.68	22.8371963500977
50.74	27.3002662658691
50.8	50.6284255981445
50.86	28.0613765716553
50.92	29.725227355957
50.98	27.6669311523438
51.04	30.8814373016357
51.1	26.8974456787109
51.16	28.7849388122559
51.22	37.02197265625
51.28	44.7840385437012
51.34	42.7596206665039
51.4	26.7327308654785
51.46	27.8807353973389
51.52	47.6717147827148
51.58	19.9676628112793
51.64	35.7268562316895
51.7	40.0026626586914
51.76	29.8460655212402
51.82	32.8124618530273
51.88	22.8258953094482
51.94	30.1925258636475
52	27.7445526123047
52.06	27.9621276855469
52.12	39.8967475891113
52.18	23.9498271942139
52.24	34.967098236084
52.3	32.0169982910156
52.36	40.8918304443359
52.42	22.6988964080811
52.48	33.8268775939941
52.54	37.1033668518066
52.6	38.6343879699707
52.66	44.9289131164551
52.72	35.8461570739746
52.78	41.6922492980957
52.84	57.840145111084
52.9	55.6692543029785
52.96	79.8597106933594
53.02	65.3998870849609
53.08	76.3977737426758
53.14	74.7906188964844
53.2	79.740852355957
53.26	78.5989074707031
53.32	65.6474151611328
53.38	51.871280670166
53.44	45.859073638916
53.5	46.1264915466309
53.56	40.9280242919922
53.62	38.9855766296387
53.68	32.9508285522461
53.74	33.8074264526367
53.8	41.7161750793457
53.86	42.9602203369141
53.92	47.1566734313965
53.98	34.9635696411133
54.04	33.7386474609375
54.1	39.6880874633789
54.16	38.8097305297852
54.22	41.9843292236328
54.28	48.8898582458496
54.34	39.6799545288086
54.4	35.7271003723145
54.46	38.7421951293945
54.52	63.316219329834
54.58	39.0477294921875
54.64	57.9855690002441
54.7	49.974681854248
54.76	60.9113426208496
54.82	72.7924194335938
54.88	90.1833953857422
54.94	86.4706192016602
55	89.2345275878906
55.06	136.959411621094
55.12	147.320938110352
55.18	179.954483032227
55.24	175.361740112305
55.3	208.553619384766
55.36	202.960052490234
55.42	171.514953613281
55.48	198.46159362793
55.54	153.173828125
55.6	146.93391418457
55.66	126.947738647461
55.72	104.699676513672
55.78	77.7439041137695
55.84	74.7904434204102
55.9	53.2801704406738
55.96	60.1257171630859
56.02	58.1199989318848
56.08	50.9299278259277
56.14	56.5978317260742
56.2	47.0098991394043
56.26	55.8110008239746
56.32	47.8120384216309
56.38	37.7700386047363
56.44	27.9662303924561
56.5	30.998779296875
56.56	37.9095649719238
56.62	51.1020965576172
56.68	46.1675262451172
56.74	25.9047470092773
56.8	33.8035697937012
56.86	37.8521728515625
56.92	33.8039054870605
56.98	31.8369731903076
57.04	41.9080123901367
57.1	46.9540138244629
57.16	39.2643966674805
57.22	43.0165634155273
57.28	36.4572792053223
57.34	33.5199317932129
57.4	40.8849067687988
57.46	27.9688777923584
57.52	37.9034461975098
57.58	43.0721092224121
57.64	32.8626022338867
57.7	36.7791328430176
57.76	29.9513854980469
57.82	35.1694564819336
57.88	29.8994331359863
57.94	31.0581531524658
58	40.0141754150391
58.06	31.0337677001953
58.12	39.7690086364746
58.18	28.8741321563721
58.24	31.7182197570801
58.3	37.9642868041992
58.36	33.0088729858398
58.42	29.7570991516113
58.48	35.0418701171875
58.54	37.616081237793
58.6	26.9708557128906
58.66	37.789852142334
58.72	30.8577919006348
58.78	27.8705558776855
58.84	32.8238792419434
58.9	35.8654365539551
58.96	28.0030555725098
59.02	27.8977909088135
59.08	35.7250213623047
59.14	29.0099906921387
59.2	39.9565467834473
59.26	38.727912902832
59.32	36.9089851379395
59.38	35.0333824157715
59.44	31.7231063842773
59.5	39.1179389953613
59.56	17.9684600830078
59.62	39.8970336914063
59.68	42.945125579834
59.74	39.8668174743652
59.8	21.9246864318848
59.86	27.9704113006592
59.92	38.0351104736328
59.98	32.9384765625
