# Supplementary material for: Amorphous nitride semiconductors with highly tunable optical and electronic properties: the benefits of disorder in Ca–Zn–N thin films
Source: Mater Horiz. 2024 Dec 16;12(6):1971–80. doi: 10.1039/d4mh01525h (PMC11667462; doi:10.1039/d4mh01525h)
Supplement: MH-012-D4MH01525H-s001 [file MH-012-D4MH01525H-s001.zip › Data/Figure1_XRD_AFM/GID_SB230703_10to60_0_06step_1d6degree_min_w_0_5.xy]

10	69.1183090209961
10.06	85.9120178222656
10.12	79.0740509033203
10.18	69.5495071411133
10.24	81.7520294189453
10.3	99.9248199462891
10.36	88.8467330932617
10.42	81.9749374389648
10.48	66.6015853881836
10.54	74.8167343139648
10.6	65.5125961303711
10.66	85.7835998535156
10.72	88.0637664794922
10.78	81.0358657836914
10.84	72.6925582885742
10.9	73.2558212280273
10.96	66.6506729125977
11.02	72.5473861694336
11.08	64.809684753418
11.14	71.2500534057617
11.2	64.2830123901367
11.26	79.2670974731445
11.32	80.6540679931641
11.38	75.9369049072266
11.44	69.0122528076172
11.5	74.64013671875
11.56	68.7248687744141
11.62	78.6776428222656
11.68	72.5177612304688
11.74	70.0521392822266
11.8	65.145263671875
11.86	80.6109848022461
11.92	80.718505859375
11.98	77.5198822021484
12.04	72.9461898803711
12.1	66.7005615234375
12.16	56.7850379943848
12.22	70.2260971069336
12.28	68.8423843383789
12.34	56.7261543273926
12.4	62.1842193603516
12.46	61.7765960693359
12.52	75.8336791992188
12.58	64.5703125
12.64	71.7071838378906
12.7	66.4453353881836
12.76	58.7925682067871
12.82	65.9177627563477
12.88	48.9813270568848
12.94	63.6878509521484
13	64.8441696166992
13.06	69.8815612792969
13.12	59.8509216308594
13.18	61.8872528076172
13.24	56.986400604248
13.3	59.6717987060547
13.36	54.7337341308594
13.42	53.8473014831543
13.48	68.6895217895508
13.54	61.4814682006836
13.6	71.9356460571289
13.66	71.6806716918945
13.72	65.9004440307617
13.78	48.9715232849121
13.84	47.6475524902344
13.9	58.9124221801758
13.96	49.8138313293457
14.02	59.165397644043
14.08	49.8604354858398
14.14	60.6875839233398
14.2	57.6707954406738
14.26	53.0929718017578
14.32	57.9344711303711
14.38	63.7067527770996
14.44	74.6398162841797
14.5	50.3385696411133
14.56	53.3605537414551
14.62	60.7588272094727
14.68	59.7850761413574
14.74	53.0924377441406
14.8	46.9231452941895
14.86	48.8483047485352
14.92	60.993824005127
14.98	49.8144760131836
15.04	65.762451171875
15.1	39.9230041503906
15.16	52.6244621276855
15.22	56.8804817199707
15.28	64.0377197265625
15.34	51.6181678771973
15.4	55.9072456359863
15.46	43.9746246337891
15.52	38.987377166748
15.58	69.896369934082
15.64	50.6561889648438
15.7	48.9799652099609
15.76	64.6032562255859
15.82	61.8124504089355
15.88	60.2333869934082
15.94	40.7983016967773
16	34.0474052429199
16.06	44.9653778076172
16.12	44.2504539489746
16.18	44.8002853393555
16.24	42.9688034057617
16.3	51.8820190429688
16.36	52.0491828918457
16.42	33.0539970397949
16.48	43.8716506958008
16.54	37.8623695373535
16.6	41.0182228088379
16.66	68.8464813232422
16.72	47.4765701293945
16.78	41.2330741882324
16.84	45.2386703491211
16.9	42.0137481689453
16.96	62.8785705566406
17.02	50.1058731079102
17.08	42.8213500976563
17.14	49.3048439025879
17.2	57.6917114257813
17.26	30.73219871521
17.32	57.786434173584
17.38	58.9373741149902
17.44	43.0478935241699
17.5	46.8552932739258
17.56	46.7355537414551
17.62	54.7768249511719
17.68	45.8488121032715
17.74	59.8462715148926
17.8	44.7202987670898
17.86	50.8253288269043
17.92	51.521068572998
17.98	50.9911193847656
18.04	44.0109252929688
18.1	47.8508911132813
18.16	45.0466156005859
18.22	40.7183685302734
18.28	31.8940982818604
18.34	45.7925033569336
18.4	45.9522590637207
18.46	52.1874198913574
18.52	35.8121299743652
18.58	51.1650657653809
18.64	40.7967643737793
18.7	42.9428482055664
18.76	47.0006675720215
18.82	50.8624687194824
18.88	37.7157821655273
18.94	37.9196166992188
19	46.9456100463867
19.06	37.7303886413574
19.12	41.7141761779785
19.18	47.7004165649414
19.24	45.6867561340332
19.3	53.873607635498
19.36	49.8658027648926
19.42	38.7936706542969
19.48	47.002082824707
19.54	31.9616298675537
19.6	46.9445533752441
19.66	49.7580909729004
19.72	41.6676483154297
19.78	39.9061050415039
19.84	39.8703193664551
19.9	52.5847511291504
19.96	27.0837593078613
20.02	37.731128692627
20.08	35.0692405700684
20.14	55.8766441345215
20.2	34.5621948242188
20.26	31.0746746063232
20.32	39.0849304199219
20.38	33.6209106445313
20.44	43.5605545043945
20.5	40.8658599853516
20.56	38.7532501220703
20.62	57.8073959350586
20.68	38.9829978942871
20.74	24.8452205657959
20.8	37.8930320739746
20.86	30.9187068939209
20.92	33.9121017456055
20.98	34.8883438110352
21.04	44.6831893920898
21.1	45.8267517089844
21.16	28.9102249145508
21.22	42.0945510864258
21.28	33.7240104675293
21.34	42.6733894348145
21.4	28.0446891784668
21.46	27.68678855896
21.52	37.6836929321289
21.58	37.7620162963867
21.64	33.1647872924805
21.7	38.7625427246094
21.76	42.0076560974121
21.82	40.7238845825195
21.88	36.8353385925293
21.94	38.7545585632324
22	30.8858375549316
22.06	54.3788795471191
22.12	47.0101623535156
22.18	38.8452301025391
22.24	32.9860229492188
22.3	42.6673469543457
22.36	32.8362693786621
22.42	38.8496017456055
22.48	38.7358818054199
22.54	39.0349235534668
22.6	37.8393516540527
22.66	27.9585666656494
22.72	28.8723335266113
22.78	36.879940032959
22.84	31.9568347930908
22.9	31.8610973358154
22.96	36.7242546081543
23.02	35.8933486938477
23.08	30.0591068267822
23.14	42.8960990905762
23.2	32.0779151916504
23.26	31.9109153747559
23.32	29.9927940368652
23.38	26.887544631958
23.44	34.8084259033203
23.5	38.0913238525391
23.56	32.9693984985352
23.62	34.971263885498
23.68	35.0244903564453
23.74	33.0194892883301
23.8	30.9527206420898
23.86	34.9266128540039
23.92	30.9232025146484
23.98	50.7703399658203
24.04	37.9349708557129
24.1	24.8808288574219
24.16	26.9701690673828
24.22	50.863208770752
24.28	32.9320373535156
24.34	34.4756851196289
24.4	36.7492752075195
24.46	32.8915328979492
24.52	34.1423950195313
24.58	25.8449211120605
24.64	25.8123874664307
24.7	25.7585926055908
24.76	35.8783721923828
24.82	35.1012725830078
24.88	31.9928588867188
24.94	40.0126533508301
25	26.0343952178955
25.06	34.7907943725586
25.12	32.7587928771973
25.18	29.8279438018799
25.24	32.0498580932617
25.3	29.0524063110352
25.36	35.1649742126465
25.42	30.8688926696777
25.48	34.0576629638672
25.54	41.1812896728516
25.6	44.8580093383789
25.66	25.0821132659912
25.72	32.1600914001465
25.78	27.9691276550293
25.84	30.8415050506592
25.9	36.2516708374023
25.96	34.176155090332
26.02	20.7800064086914
26.08	32.8015174865723
26.14	27.8384952545166
26.2	33.02685546875
26.26	26.9769477844238
26.32	25.8724403381348
26.38	44.852725982666
26.44	40.8672637939453
26.5	33.953441619873
26.56	27.0381622314453
26.62	30.7348079681396
26.68	29.8458995819092
26.74	26.0822868347168
26.8	55.8756523132324
26.86	39.0547866821289
26.92	36.2300987243652
26.98	30.9686222076416
27.04	37.1421699523926
27.1	33.9173622131348
27.16	33.8528900146484
27.22	30.6561260223389
27.28	40.6605529785156
27.34	33.1116638183594
27.4	31.7403717041016
27.46	28.8816204071045
27.52	30.1117095947266
27.58	39.8851623535156
27.64	27.8730754852295
27.7	32.9646797180176
27.76	29.8581447601318
27.82	36.6885681152344
27.88	39.6490249633789
27.94	27.792875289917
28	40.6109313964844
28.06	30.031982421875
28.12	35.66259765625
28.18	35.7844505310059
28.24	49.0009231567383
28.3	73.7919311523438
28.36	89.9291229248047
28.42	98.9166641235352
28.48	128.650665283203
28.54	123.483573913574
28.6	110.855316162109
28.66	91.0424041748047
28.72	57.9685745239258
28.78	40.8672981262207
28.84	30.9547214508057
28.9	36.7923355102539
28.96	42.8700180053711
29.02	27.7802734375
29.08	40.874210357666
29.14	38.9366645812988
29.2	36.7079277038574
29.26	40.6392059326172
29.32	43.1368751525879
29.38	39.8156852722168
29.44	37.9178352355957
29.5	43.0495223999023
29.56	37.8278961181641
29.62	42.8599815368652
29.68	42.0275268554688
29.74	50.089038848877
29.8	51.9718627929688
29.86	61.9729385375977
29.92	48.626537322998
29.98	48.7447967529297
30.04	55.8417129516602
30.1	47.9961624145508
30.16	55.8175010681152
30.22	43.6821632385254
30.28	43.8313598632813
30.34	37.8496589660645
30.4	37.9383277893066
30.46	37.0083465576172
30.52	46.8126182556152
30.58	47.8247451782227
30.64	34.7516860961914
30.7	42.9796257019043
30.76	56.0071449279785
30.82	50.6952705383301
30.88	48.8053970336914
30.94	48.9185180664063
31	47.6818237304688
31.06	46.7249870300293
31.12	49.9018630981445
31.18	54.102123260498
31.24	49.082103729248
31.3	55.9212417602539
31.36	41.8302803039551
31.42	55.1475715637207
31.48	45.7742309570313
31.54	54.0653495788574
31.6	48.8412742614746
31.66	54.154655456543
31.72	61.0685043334961
31.78	49.7396774291992
31.84	40.5911636352539
31.9	65.9514083862305
31.96	50.7593955993652
32.02	61.6565589904785
32.08	62.8618507385254
32.14	69.6534118652344
32.2	58.789436340332
32.26	62.702220916748
32.32	68.7793273925781
32.38	77.7700958251953
32.44	80.534309387207
32.5	75.3901290893555
32.56	78.0080032348633
32.62	78.7256011962891
32.68	75.0152282714844
32.74	92.1022567749023
32.8	87.5906066894531
32.86	82.8547210693359
32.92	86.3776016235352
32.98	83.7743301391602
33.04	69.1019897460938
33.1	85.6774368286133
33.16	91.7500152587891
33.22	97.4276962280273
33.28	89.5142211914063
33.34	120.872894287109
33.4	120.672775268555
33.46	119.827262878418
33.52	113.783050537109
33.58	109.398139953613
33.64	126.874671936035
33.7	132.482528686523
33.76	123.950614929199
33.82	138.51594543457
33.88	125.265426635742
33.94	155.49479675293
34	136.837585449219
34.06	122.317337036133
34.12	122.033264160156
34.18	113.707801818848
34.24	118.235809326172
34.3	126.65690612793
34.36	126.500877380371
34.42	127.948310852051
34.48	118.731536865234
34.54	109.753959655762
34.6	121.627937316895
34.66	127.572769165039
34.72	126.799697875977
34.78	104.725410461426
34.84	131.845932006836
34.9	138.452392578125
34.96	108.513275146484
35.02	113.407760620117
35.08	110.360885620117
35.14	109.882431030273
35.2	125.032203674316
35.26	109.723663330078
35.32	109.975212097168
35.38	106.672744750977
35.44	103.943969726563
35.5	119.392402648926
35.56	138.020538330078
35.62	112.532928466797
35.68	107.035820007324
35.74	108.026672363281
35.8	117.40699005127
35.86	106.445274353027
35.92	95.7172241210938
35.98	115.96817779541
36.04	110.541809082031
36.1	120.625129699707
36.16	98.0103759765625
36.22	97.6134185791016
36.28	103.811019897461
36.34	117.163070678711
36.4	126.57982635498
36.46	105.988784790039
36.52	87.5877151489258
36.58	104.72428894043
36.64	103.531585693359
36.7	91.9207000732422
36.76	108.185028076172
36.82	108.720962524414
36.88	103.956062316895
36.94	93.4038925170898
37	106.775276184082
37.06	82.8583984375
37.12	95.4530715942383
37.18	115.728477478027
37.24	95.8091278076172
37.3	111.872062683105
37.36	98.5515594482422
37.42	93.6971130371094
37.48	94.0200805664063
37.54	113.531867980957
37.6	124.745658874512
37.66	96.7444229125977
37.72	102.415710449219
37.78	87.7345886230469
37.84	101.27571105957
37.9	77.7434768676758
37.96	91.6048812866211
38.02	84.7484893798828
38.08	100.305221557617
38.14	91.6449890136719
38.2	108.672256469727
38.26	90.0238494873047
38.32	112.622375488281
38.38	109.75756072998
38.44	78.0036544799805
38.5	106.560821533203
38.56	80.6652908325195
38.62	107.47566986084
38.68	84.7691192626953
38.74	91.8052215576172
38.8	106.133842468262
38.86	92.6394805908203
38.92	101.036117553711
38.98	92.2258453369141
39.04	91.7230606079102
39.1	85.8769683837891
39.16	75.8525772094727
39.22	90.9733200073242
39.28	79.7528610229492
39.34	102.607322692871
39.4	86.7572555541992
39.46	95.5705184936523
39.52	78.900634765625
39.58	92.804084777832
39.64	77.80419921875
39.7	86.9418716430664
39.76	90.7266387939453
39.82	92.3036651611328
39.88	92.2861099243164
39.94	101.774871826172
40	83.6728973388672
40.06	98.5191802978516
40.12	74.426643371582
40.18	87.8826522827148
40.24	84.0355224609375
40.3	99.5200271606445
40.36	83.7153015136719
40.42	99.6438293457031
40.48	86.6327285766602
40.54	122.216789245605
40.6	110.740043640137
40.66	99.904296875
40.72	99.7767105102539
40.78	100.556610107422
40.84	96.6037139892578
40.9	106.254814147949
40.96	97.1278839111328
41.02	97.4537124633789
41.08	96.5729598999023
41.14	103.815299987793
41.2	133.523681640625
41.26	123.91667175293
41.32	120.647583007813
41.38	118.629707336426
41.44	122.434722900391
41.5	118.931182861328
41.56	145.442581176758
41.62	119.340881347656
41.68	120.925025939941
41.74	150.148880004883
41.8	131.56169128418
41.86	160.041778564453
41.92	143.513946533203
41.98	164.501815795898
42.04	167.520416259766
42.1	176.033905029297
42.16	174.492752075195
42.22	207.757369995117
42.28	197.159698486328
42.34	241.232162475586
42.4	252.173782348633
42.46	281.222503662109
42.52	347.316497802734
42.58	431.765472412109
42.64	432.81298828125
42.7	588.658813476563
42.76	622.813659667969
42.82	661.172607421875
42.88	668.475769042969
42.94	678.230834960938
43	637.791748046875
43.06	592.425476074219
43.12	584.082275390625
43.18	499.997406005859
43.24	448.643524169922
43.3	391.687194824219
43.36	302.050506591797
43.42	286.619964599609
43.48	213.469345092773
43.54	223.440673828125
43.6	204.47412109375
43.66	175.468444824219
43.72	158.390548706055
43.78	149.947982788086
43.84	125.543022155762
43.9	106.987037658691
43.96	95.5845642089844
44.02	96.5253143310547
44.08	96.1021118164063
44.14	85.8356094360352
44.2	73.8645248413086
44.26	67.795295715332
44.32	76.9553909301758
44.38	66.9719085693359
44.44	72.5844421386719
44.5	67.7636260986328
44.56	62.2232246398926
44.62	77.2216949462891
44.68	71.741584777832
44.74	62.9173622131348
44.8	48.7365798950195
44.86	51.0137367248535
44.92	58.4521560668945
44.98	46.9076614379883
45.04	49.7327194213867
45.1	62.6771621704102
45.16	54.7508811950684
45.22	54.8843612670898
45.28	48.8251266479492
45.34	49.7637062072754
45.4	47.8565063476563
45.46	50.8307228088379
45.52	64.8429565429688
45.58	60.7630043029785
45.64	56.0418395996094
45.7	46.7417831420898
45.76	54.1065711975098
45.82	49.8813056945801
45.88	52.8022727966309
45.94	44.8812141418457
46	48.8014869689941
46.06	44.7991981506348
46.12	39.9182434082031
46.18	38.9275932312012
46.24	45.8249626159668
46.3	37.6717948913574
46.36	42.7387428283691
46.42	44.7368507385254
46.48	30.9285259246826
46.54	42.9621162414551
46.6	54.8205986022949
46.66	40.7983665466309
46.72	38.8625640869141
46.78	41.6471214294434
46.84	36.8089561462402
46.9	49.1448631286621
46.96	34.9341583251953
47.02	31.867073059082
47.08	35.9016609191895
47.14	55.9670333862305
47.2	35.1846237182617
47.26	39.942268371582
47.32	37.0125961303711
47.38	50.1223030090332
47.44	48.9900131225586
47.5	43.7499618530273
47.56	41.7212715148926
47.62	33.8885688781738
47.68	31.7783489227295
47.74	34.5440139770508
47.8	35.9904899597168
47.86	37.9615173339844
47.92	49.1142616271973
47.98	36.1030044555664
48.04	26.7257843017578
48.1	58.8488731384277
48.16	38.9215316772461
48.22	38.8925704956055
48.28	40.0670776367188
48.34	35.8998794555664
48.4	33.9012222290039
48.46	28.8461380004883
48.52	28.8178119659424
48.58	54.8561630249023
48.64	33.9986877441406
48.7	29.8783855438232
48.76	49.7363471984863
48.82	42.1807060241699
48.88	49.6793899536133
48.94	46.8472175598145
49	19.7668018341064
49.06	29.0203247070313
49.12	31.8209323883057
49.18	27.6938400268555
49.24	41.5886535644531
49.3	34.0291213989258
49.36	45.6380500793457
49.42	23.8955192565918
49.48	37.7279281616211
49.54	22.7589931488037
49.6	35.755054473877
49.66	35.0007362365723
49.72	24.9179973602295
49.78	40.9339294433594
49.84	40.6609153747559
49.9	44.7464218139648
49.96	30.7681179046631
50.02	32.8796310424805
50.08	29.8499183654785
50.14	33.8699760437012
50.2	31.8885746002197
50.26	30.9368801116943
50.32	40.0278587341309
50.38	38.9868240356445
50.44	41.7217140197754
50.5	27.8911037445068
50.56	29.9660091400146
50.62	37.8019065856934
50.68	37.0034561157227
50.74	36.4865074157715
50.8	34.8184509277344
50.86	36.1151008605957
50.92	39.829044342041
50.98	39.6746253967285
51.04	33.0499229431152
51.1	24.9340057373047
51.16	37.7650375366211
51.22	27.0150756835938
51.28	44.7925491333008
51.34	32.8042831420898
51.4	41.9131278991699
51.46	35.0378684997559
51.52	34.0500373840332
51.58	41.9896850585938
51.64	34.9881401062012
51.7	47.1194267272949
51.76	37.2580375671387
51.82	29.7810363769531
51.88	41.9281883239746
51.94	42.8554763793945
52	44.208179473877
52.06	38.6844444274902
52.12	38.9068603515625
52.18	38.7215805053711
52.24	46.0549774169922
52.3	49.0404281616211
52.36	44.0198593139648
52.42	40.9996528625488
52.48	38.7610321044922
52.54	47.8695793151855
52.6	43.9660530090332
52.66	58.9046783447266
52.72	50.8604850769043
52.78	59.9907264709473
52.84	83.6742324829102
52.9	53.5794677734375
52.96	94.6358795166016
53.02	84.48046875
53.08	99.8750152587891
53.14	103.891471862793
53.2	121.835525512695
53.26	97.6543426513672
53.32	94.9210586547852
53.38	90.7343597412109
53.44	66.7695236206055
53.5	66.0268630981445
53.56	67.6954803466797
53.62	48.7979507446289
53.68	54.913387298584
53.74	52.9111251831055
53.8	43.0468864440918
53.86	38.5916519165039
53.92	48.3167533874512
53.98	46.9380493164063
54.04	53.7830657958984
54.1	53.7755355834961
54.16	46.0132293701172
54.22	51.5510177612305
54.28	51.5577850341797
54.34	65.7804412841797
54.4	59.9765167236328
54.46	51.8035011291504
54.52	65.8014221191406
54.58	53.09765625
54.64	48.459888458252
54.7	44.6452293395996
54.76	84.051139831543
54.82	67.8789978027344
54.88	83.9340972900391
54.94	90.7561187744141
55	90.9765243530273
55.06	84.8844833374023
55.12	109.66236114502
55.18	107.423110961914
55.24	112.823860168457
55.3	153.140686035156
55.36	134.159973144531
55.42	124.219055175781
55.48	148.274963378906
55.54	123.195762634277
55.6	124.28791809082
55.66	131.735275268555
55.72	116.745506286621
55.78	100.711494445801
55.84	82.4455490112305
55.9	74.8204650878906
55.96	81.0959701538086
56.02	56.8301849365234
56.08	59.8456573486328
56.14	50.5282669067383
56.2	54.908863067627
56.26	38.0866394042969
56.32	38.1380920410156
56.38	42.6411552429199
56.44	46.6540412902832
56.5	41.685302734375
56.56	50.110221862793
56.62	41.7174987792969
56.68	21.7041530609131
56.74	43.8935470581055
56.8	32.9152526855469
56.86	42.0688362121582
56.92	34.8262634277344
56.98	38.7902870178223
57.04	33.7899780273438
57.1	42.9950714111328
57.16	39.8884468078613
57.22	34.8966445922852
57.28	34.0130424499512
57.34	33.7305183410645
57.4	52.0329856872559
57.46	41.7225379943848
57.52	39.7346458435059
57.58	36.7966842651367
57.64	43.6858253479004
57.7	34.8433799743652
57.76	32.1144142150879
57.82	36.4848098754883
57.88	44.9078369140625
57.94	47.1227531433105
58	50.0169715881348
58.06	45.0800704956055
58.12	42.8302993774414
58.18	39.7315139770508
58.24	41.8162689208984
58.3	28.0988636016846
58.36	31.9417877197266
58.42	44.0147438049316
58.48	33.9927253723145
58.54	42.7102851867676
58.6	35.0954055786133
58.66	29.8366470336914
58.72	36.8516502380371
58.78	37.0254821777344
58.84	33.8993453979492
58.9	34.9782333374023
58.96	34.1822891235352
59.02	33.9533615112305
59.08	40.7425117492676
59.14	43.9907608032227
59.2	35.749568939209
59.26	39.0550689697266
59.32	41.1016960144043
59.38	30.9002647399902
59.44	43.0262260437012
59.5	34.0119247436523
59.56	34.7732086181641
59.62	40.7921943664551
59.68	44.09228515625
59.74	29.9568843841553
59.8	44.8558540344238
59.86	28.7964553833008
59.92	35.0396842956543
59.98	29.9546394348145
