# Supplementary material for: Amorphous nitride semiconductors with highly tunable optical and electronic properties: the benefits of disorder in Ca–Zn–N thin films
Source: Mater Horiz. 2024 Dec 16;12(6):1971–80. doi: 10.1039/d4mh01525h (PMC11667462; doi:10.1039/d4mh01525h)
Supplement: MH-012-D4MH01525H-s001 [file MH-012-D4MH01525H-s001.zip › Data/Figure1_XRD_AFM/GID_SB230727_10to60_0_06step_1d6degree_min_w_0_5.txt]

GID_SB230727_10to60_0_06step_1d6degree_min_w_0_5
2θ, °	Intensity, cps
10	57.2529
10.06	38.90737
10.12	41.11885
10.18	45.62488
10.24	46.79005
10.3	39.83418
10.36	46.16354
10.42	50.61089
10.48	49.48011
10.54	45.04344
10.6	37.12719
10.66	38.01023
10.72	44.41179
10.78	43.70019
10.84	36.21555
10.9	48.65467
10.96	40.53337
11.02	43.09093
11.08	35.51414
11.14	32.80507
11.2	34.24817
11.26	37.70622
11.32	30.75331
11.38	36.71775
11.44	31.9567
11.5	34.22325
11.56	42.11723
11.62	33.49492
11.68	33.05977
11.74	41.1993
11.8	35.03266
11.86	34.08862
11.92	34.6216
11.98	34.39544
12.04	30.98185
12.1	33.43623
12.16	32.22319
12.22	31.4
12.28	38.24101
12.34	32.25932
12.4	27.552
12.46	29.70261
12.52	36.02968
12.58	35.84103
12.64	31.0774
12.7	35.01338
12.76	27.53879
12.82	38.5262
12.88	32.70329
12.94	29.16395
13	34.00301
13.06	33.07359
13.12	31.89534
13.18	30.14053
13.24	23.30172
13.3	26.99915
13.36	25.76877
13.42	27.42782
13.48	32.87833
13.54	23.92748
13.6	33.03501
13.66	23.99789
13.72	23.379
13.78	31.41111
13.84	27.08304
13.9	33.1891
13.96	27.87531
14.02	28.35545
14.08	32.23562
14.14	22.25051
14.2	25.83007
14.26	22.20934
14.32	28.82788
14.38	23.04781
14.44	27.45096
14.5	31.99296
14.56	34.49562
14.62	27.43624
14.68	25.14546
14.74	28.27996
14.8	31.23313
14.86	28.30938
14.92	20.34692
14.98	24.82666
15.04	25.6155
15.1	24.0347
15.16	25.71201
15.22	22.93429
15.28	26.49329
15.34	24.07885
15.4	25.29409
15.46	23.96834
15.52	25.77233
15.58	26.95847
15.64	27.54483
15.7	29.07612
15.76	30.20139
15.82	28.76553
15.88	21.25261
15.94	18.61496
16	24.79003
16.06	25.01903
16.12	20.36971
16.18	22.97564
16.24	24.39986
16.3	24.91293
16.36	24.86143
16.42	23.96399
16.48	23.6379
16.54	18.98249
16.6	20.39388
16.66	23.51786
16.72	23.49099
16.78	24.31534
16.84	19.01269
16.9	19.04144
16.96	27.94965
17.02	24.752
17.08	24.78158
17.14	23.08188
17.2	25.66283
17.26	21.76597
17.32	24.80701
17.38	23.20046
17.44	20.80177
17.5	23.90007
17.56	25.75429
17.62	23.91626
17.68	26.60165
17.74	21.1346
17.8	21.28126
17.86	24.39487
17.92	26.16581
17.98	27.09237
18.04	22.6469
18.1	20.74367
18.16	26.05648
18.22	21.72919
18.28	21.64302
18.34	19.38983
18.4	24.76122
18.46	25.78314
18.52	26.10818
18.58	22.49147
18.64	26.46573
18.7	22.60746
18.76	20.37974
18.82	27.56302
18.88	19.8539
18.94	22.98125
19	23.9017
19.06	16.35328
19.12	20.77919
19.18	23.48106
19.24	21.37949
19.3	21.22013
19.36	26.62882
19.42	16.98606
19.48	20.05187
19.54	15.9081
19.6	25.08757
19.66	20.31004
19.72	19.10882
19.78	22.48016
19.84	21.27863
19.9	24.41528
19.96	23.55542
20.02	21.19897
20.08	23.33564
20.14	16.36772
20.2	17.70397
20.26	15.45752
20.32	23.06654
20.38	21.14037
20.44	18.14172
20.5	14.07925
20.56	12.03381
20.62	24.51664
20.68	22.27896
20.74	19.54452
20.8	16.44883
20.86	20.51126
20.92	17.18386
20.98	15.99553
21.04	19.86708
21.1	14.08205
21.16	19.06275
21.22	25.56384
21.28	18.6204
21.34	18.57723
21.4	22.59125
21.46	20.21231
21.52	20.70321
21.58	23.42717
21.64	22.51275
21.7	19.0064
21.76	20.82152
21.82	17.29895
21.88	19.53742
21.94	17.73745
22	20.65382
22.06	20.77671
22.12	15.93752
22.18	22.16077
22.24	17.16234
22.3	17.66058
22.36	20.7886
22.42	16.82311
22.48	15.51084
22.54	19.61615
22.6	15.97767
22.66	16.41492
22.72	14.15762
22.78	20.33467
22.84	22.14248
22.9	17.1052
22.96	26.71794
23.02	15.46793
23.08	18.58092
23.14	21.33846
23.2	21.56925
23.26	20.86476
23.32	19.36403
23.38	27.93761
23.44	20.02354
23.5	15.61893
23.56	15.97182
23.62	19.86928
23.68	18.68637
23.74	19.9284
23.8	22.55047
23.86	24.43131
23.92	20.37645
23.98	20.70985
24.04	18.0801
24.1	21.19617
24.16	21.79046
24.22	24.47375
24.28	13.26352
24.34	21.28894
24.4	21.64186
24.46	20.39043
24.52	22.61176
24.58	17.30623
24.64	24.50508
24.7	23.80567
24.76	17.6655
24.82	21.41213
24.88	22.09977
24.94	15.48654
25	18.93868
25.06	15.79439
25.12	25.27702
25.18	20.30732
25.24	24.7114
25.3	19.89944
25.36	19.18708
25.42	18.10743
25.48	16.89295
25.54	22.23413
25.6	21.62832
25.66	19.86964
25.72	19.57708
25.78	21.64665
25.84	25.59218
25.9	23.55326
25.96	19.48702
26.02	23.56338
26.08	24.3621
26.14	23.34216
26.2	20.34931
26.26	20.87744
26.32	23.43288
26.38	19.49318
26.44	23.12023
26.5	18.63966
26.56	17.32072
26.62	22.04394
26.68	20.03088
26.74	19.89828
26.8	19.47668
26.86	18.16523
26.92	27.14782
26.98	23.10236
27.04	19.90385
27.1	20.93603
27.16	18.1685
27.22	21.87704
27.28	22.19529
27.34	20.29069
27.4	18.18786
27.46	19.89919
27.52	19.95513
27.58	20.99882
27.64	25.71662
27.7	17.37642
27.76	25.98212
27.82	30.5844
27.88	19.94118
27.94	16.33546
28	23.43273
28.06	17.20553
28.12	26.18178
28.18	21.688
28.24	23.45064
28.3	22.49084
28.36	28.32056
28.42	23.00498
28.48	17.69959
28.54	20.38302
28.6	21.87708
28.66	27.36277
28.72	25.30029
28.78	27.45461
28.84	24.75262
28.9	24.77767
28.96	23.4729
29.02	24.32267
29.08	22.1036
29.14	23.80643
29.2	25.71156
29.26	23.08882
29.32	28.73975
29.38	25.27302
29.44	18.4889
29.5	24.41372
29.56	21.31858
29.62	25.27635
29.68	30.03362
29.74	25.19612
29.8	23.3863
29.86	25.77778
29.92	24.87723
29.98	25.27365
30.04	20.19684
30.1	27.84517
30.16	29.56056
30.22	28.23333
30.28	26.05623
30.34	24.45457
30.4	26.14342
30.46	24.89227
30.52	25.31208
30.58	33.2415
30.64	28.30571
30.7	30.2326
30.76	25.32034
30.82	31.62987
30.88	27.46159
30.94	27.04208
31	36.29636
31.06	29.20091
31.12	28.73623
31.18	25.78251
31.24	32.89762
31.3	33.68483
31.36	32.46498
31.42	32.3942
31.48	31.04734
31.54	39.0376
31.6	32.13491
31.66	42.31685
31.72	35.79924
31.78	34.12172
31.84	47.88299
31.9	42.18277
31.96	46.86371
32.02	52.40547
32.08	45.84377
32.14	37.68094
32.2	50.0464
32.26	46.49274
32.32	43.67999
32.38	50.00112
32.44	47.70467
32.5	53.24596
32.56	57.51873
32.62	57.08992
32.68	56.35082
32.74	51.99147
32.8	59.43477
32.86	71.69459
32.92	63.53458
32.98	60.67019
33.04	66.34684
33.1	71.87941
33.16	74.06763
33.22	77.2737
33.28	75.2766
33.34	65.18149
33.4	74.26106
33.46	64.0882
33.52	78.7199
33.58	82.23991
33.64	80.15939
33.7	73.97604
33.76	76.91377
33.82	74.65933
33.88	78.88791
33.94	87.31398
34	71.58494
34.06	77.60201
34.12	88.54179
34.18	97.42935
34.24	74.95348
34.3	88.42089
34.36	89.5043
34.42	90.75006
34.48	88.95499
34.54	83.19275
34.6	98.74839
34.66	109.4495
34.72	96.73127
34.78	84.27872
34.84	83.11997
34.9	79.61225
34.96	94.47404
35.02	92.94108
35.08	77.62961
35.14	85.44001
35.2	90.06213
35.26	103.0913
35.32	87.60909
35.38	84.88995
35.44	81.49033
35.5	85.54004
35.56	92.60017
35.62	97.27299
35.68	82.62088
35.74	91.1489
35.8	79.88645
35.86	83.00738
35.92	87.71262
35.98	91.18755
36.04	96.1952
36.1	89.522
36.16	89.42982
36.22	80.40151
36.28	81.72844
36.34	88.24175
36.4	89.82224
36.46	82.8297
36.52	86.93515
36.58	93.92657
36.64	86.13215
36.7	75.56822
36.76	76.28438
36.82	80.68332
36.88	74.26324
36.94	87.74034
37	85.09139
37.06	67.79122
37.12	85.97177
37.18	88.10687
37.24	85.14552
37.3	73.00237
37.36	63.01603
37.42	79.74466
37.48	70.2618
37.54	75.43587
37.6	71.42966
37.66	80.56255
37.72	76.7818
37.78	74.20303
37.84	74.86845
37.9	59.27433
37.96	71.82415
38.02	62.14081
38.08	62.12672
38.14	71.34012
38.2	73.21846
38.26	60.64214
38.32	71.83234
38.38	69.66776
38.44	72.04558
38.5	61.98062
38.56	65.25164
38.62	54.9641
38.68	66.9725
38.74	55.13442
38.8	62.05747
38.86	64.00223
38.92	62.77641
38.98	56.0032
39.04	65.4548
39.1	61.61112
39.16	54.12602
39.22	56.70456
39.28	51.45671
39.34	53.30334
39.4	55.71635
39.46	51.88849
39.52	50.22187
39.58	56.32666
39.64	62.0334
39.7	48.54694
39.76	51.23778
39.82	60.28835
39.88	55.22791
39.94	56.75755
40	45.91498
40.06	47.84432
40.12	55.74557
40.18	55.89589
40.24	51.32846
40.3	51.45225
40.36	52.32605
40.42	53.5612
40.48	44.69958
40.54	46.51825
40.6	44.6924
40.66	40.44506
40.72	51.13276
40.78	51.05043
40.84	53.85452
40.9	45.75019
40.96	40.57001
41.02	53.61288
41.08	38.89694
41.14	37.80821
41.2	44.22001
41.26	37.60126
41.32	50.52659
41.38	42.17281
41.44	41.07706
41.5	43.05858
41.56	45.71123
41.62	38.63125
41.68	39.48722
41.74	43.01507
41.8	45.17454
41.86	33.18492
41.92	52.27975
41.98	48.27988
42.04	35.54213
42.1	42.06658
42.16	35.85381
42.22	39.51494
42.28	40.32176
42.34	41.21732
42.4	37.28206
42.46	43.49343
42.52	39.09725
42.58	43.12538
42.64	40.53823
42.7	30.02223
42.76	37.70328
42.82	37.12176
42.88	34.23544
42.94	42.38501
43	32.86911
43.06	30.90738
43.12	33.77586
43.18	35.51152
43.24	30.27555
43.3	34.03054
43.36	33.72897
43.42	30.17587
43.48	31.93926
43.54	33.26199
43.6	31.51512
43.66	31.41573
43.72	33.83998
43.78	29.20633
43.84	39.76653
43.9	34.69905
43.96	29.25528
44.02	35.03157
44.08	34.45131
44.14	31.54148
44.2	34.86749
44.26	36.6524
44.32	40.66188
44.38	38.11063
44.44	27.9489
44.5	30.66023
44.56	31.90983
44.62	33.38438
44.68	35.39164
44.74	33.37431
44.8	31.40095
44.86	31.59274
44.92	29.40331
44.98	35.96184
45.04	28.36183
45.1	34.6642
45.16	28.35341
45.22	26.65003
45.28	32.47826
45.34	30.50237
45.4	27.50344
45.46	27.04305
45.52	23.81316
45.58	25.29082
45.64	29.82492
45.7	21.3701
45.76	26.12258
45.82	21.25222
45.88	21.68372
45.94	24.25733
46	23.81788
46.06	26.61311
46.12	32.82957
46.18	23.94013
46.24	30.9958
46.3	30.61601
46.36	22.66084
46.42	28.33018
46.48	27.86529
46.54	32.47478
46.6	19.48824
46.66	24.00735
46.72	30.12856
46.78	22.15984
46.84	25.69835
46.9	32.79811
46.96	23.35595
47.02	21.18838
47.08	23.55403
47.14	27.4043
47.2	23.44447
47.26	28.8277
47.32	22.55174
47.38	24.85827
47.44	25.75858
47.5	25.78176
47.56	23.59066
47.62	25.73473
47.68	24.3028
47.74	21.24294
47.8	27.50014
47.86	18.54111
47.92	24.00212
47.98	19.53302
48.04	30.63033
48.1	27.87426
48.16	23.54499
48.22	24.38963
48.28	27.467
48.34	22.59705
48.4	18.16595
48.46	20.45336
48.52	24.72082
48.58	22.659
48.64	32.96188
48.7	25.10636
48.76	23.4697
48.82	26.62646
48.88	29.07401
48.94	25.1182
49	22.5908
49.06	21.75194
49.12	22.57932
49.18	20.34102
49.24	25.65901
49.3	21.36308
49.36	23.93838
49.42	23.09401
49.48	23.35127
49.54	20.87062
49.6	24.88328
49.66	25.75813
49.72	21.66154
49.78	18.24481
49.84	23.46416
49.9	20.88727
49.96	28.84442
50.02	31.05675
50.08	23.86463
50.14	23.88301
50.2	30.57667
50.26	29.71465
50.32	23.11259
50.38	22.14556
50.44	22.99677
50.5	25.25803
50.56	23.39851
50.62	19.46783
50.68	23.81089
50.74	18.57034
50.8	20.89259
50.86	26.11084
50.92	23.55124
50.98	25.34095
51.04	27.47433
51.1	20.94665
51.16	19.43926
51.22	26.17556
51.28	17.23741
51.34	20.02907
51.4	26.76489
51.46	19.41744
51.52	26.1612
51.58	22.61546
51.64	21.24542
51.7	26.66855
51.76	24.37607
51.82	23.11999
51.88	28.09107
51.94	22.69411
52	22.12836
52.06	23.0114
52.12	26.45663
52.18	24.5966
52.24	17.71619
52.3	28.87882
52.36	22.16439
52.42	20.77836
52.48	28.89399
52.54	22.7254
52.6	26.51266
52.66	22.13037
52.72	25.24572
52.78	23.91065
52.84	20.07416
52.9	28.47415
52.96	22.93385
53.02	15.12042
53.08	24.87136
53.14	21.67393
53.2	18.03167
53.26	20.36608
53.32	25.68289
53.38	21.25846
53.44	23.39985
53.5	21.22596
53.56	22.08112
53.62	26.28063
53.68	30.96394
53.74	16.84406
53.8	27.86082
53.86	22.68632
53.92	22.97007
53.98	25.68976
54.04	26.23661
54.1	27.87218
54.16	26.67614
54.22	20.84177
54.28	29.7512
54.34	29.32048
54.4	27.40277
54.46	22.61076
54.52	25.32968
54.58	25.17291
54.64	20.45327
54.7	26.69776
54.76	22.13489
54.82	25.68484
54.88	23.498
54.94	28.40704
55	25.34934
55.06	26.1604
55.12	23.12562
55.18	20.48079
55.24	26.26507
55.3	29.62261
55.36	20.78156
55.42	30.97778
55.48	24.25472
55.54	27.51099
55.6	22.61749
55.66	25.27576
55.72	22.5266
55.78	28.09311
55.84	23.58206
55.9	30.53014
55.96	23.45098
56.02	18.54914
56.08	22.14775
56.14	22.13553
56.2	24.89085
56.26	25.68237
56.32	22.2076
56.38	18.08099
56.44	25.24865
56.5	30.66886
56.56	23.80665
56.62	24.86628
56.68	27.52745
56.74	25.98639
56.8	23.47255
56.86	25.16598
56.92	20.4492
56.98	25.21963
57.04	25.69309
57.1	28.25152
57.16	22.09794
57.22	19.51836
57.28	22.21805
57.34	27.48877
57.4	19.15087
57.46	20.50394
57.52	23.93964
57.58	24.26558
57.64	26.12299
57.7	23.06725
57.76	27.41797
57.82	27.04754
57.88	23.11282
57.94	20.82454
58	22.63048
58.06	22.20663
58.12	17.26171
58.18	19.99036
58.24	25.29225
58.3	20.31734
58.36	29.18919
58.42	32.08438
58.48	24.25369
58.54	22.28404
58.6	28.34482
58.66	32.97358
58.72	24.40004
58.78	22.48426
58.84	21.7099
58.9	24.7819
58.96	21.34109
59.02	30.4343
59.08	21.24464
59.14	26.12988
59.2	23.41169
59.26	25.22312
59.32	18.06275
59.38	24.89644
59.44	28.47378
59.5	26.58604
59.56	21.69304
59.62	25.26276
59.68	27.83658
59.74	24.34712
59.8	25.62467
59.86	27.10307
59.92	18.9954
59.98	17.66553
