# Supplementary material for: Amorphous nitride semiconductors with highly tunable optical and electronic properties: the benefits of disorder in Ca–Zn–N thin films
Source: Mater Horiz. 2024 Dec 16;12(6):1971–80. doi: 10.1039/d4mh01525h (PMC11667462; doi:10.1039/d4mh01525h)
Supplement: MH-012-D4MH01525H-s001 [file MH-012-D4MH01525H-s001.zip › Data/Figure1_XRD_AFM/GID_SB230728_10to60_0_06step_1d6degree_min_w_0_5.txt]

GID_SB230728_10to60_0_06step_1d6degree_min_w_0_5
2θ, °	Intensity, cps
10	183.2868
10.06	191.9866
10.12	196.0888
10.18	192.9621
10.24	197.6434
10.3	174.6436
10.36	190.7935
10.42	188.2251
10.48	187.6718
10.54	198.5525
10.6	177.5857
10.66	163.7123
10.72	161.7637
10.78	180.5978
10.84	181.7657
10.9	156.4202
10.96	143.787
11.02	157.1698
11.08	146.264
11.14	133.6978
11.2	120.8559
11.26	145.1758
11.32	133.544
11.38	138.4152
11.44	120.8988
11.5	118.3438
11.56	101.8292
11.62	107.5241
11.68	83.18444
11.74	92.63174
11.8	85.49319
11.86	74.29666
11.92	81.76023
11.98	78.63355
12.04	73.41086
12.1	68.54342
12.16	70.7994
12.22	68.04651
12.28	68.55122
12.34	62.90105
12.4	65.6036
12.46	65.64478
12.52	48.71635
12.58	56.45827
12.64	47.70833
12.7	57.36745
12.76	43.79162
12.82	58.42841
12.88	51.72731
12.94	52.33623
13	42.88278
13.06	53.21626
13.12	43.71108
13.18	42.95412
13.24	37.9738
13.3	52.21891
13.36	41.2031
13.42	44.77565
13.48	38.36652
13.54	41.17016
13.6	38.98223
13.66	29.20163
13.72	34.96189
13.78	35.89573
13.84	38.35691
13.9	33.9315
13.96	34.10601
14.02	40.80899
14.08	35.28207
14.14	31.03823
14.2	37.73717
14.26	34.06371
14.32	34.168
14.38	35.48735
14.44	38.69011
14.5	36.27749
14.56	35.01163
14.62	31.31763
14.68	31.91876
14.74	29.68086
14.8	31.28795
14.86	27.81419
14.92	29.56897
14.98	29.19685
15.04	37.63216
15.1	38.04126
15.16	31.72798
15.22	35.87788
15.28	33.05777
15.34	32.90971
15.4	28.28645
15.46	24.75406
15.52	25.28501
15.58	28.71641
15.64	27.52999
15.7	29.70684
15.76	27.46949
15.82	29.18076
15.88	31.98501
15.94	27.06409
16	34.53056
16.06	26.5165
16.12	27.99339
16.18	19.45981
16.24	34.0199
16.3	28.30067
16.36	24.01566
16.42	24.7982
16.48	33.61231
16.54	26.09187
16.6	19.66223
16.66	24.38252
16.72	28.37351
16.78	26.69066
16.84	27.0616
16.9	29.81018
16.96	22.66112
17.02	19.58412
17.08	28.80317
17.14	18.16372
17.2	22.14481
17.26	22.58643
17.32	23.92709
17.38	27.15632
17.44	26.2073
17.5	27.19192
17.56	26.68527
17.62	28.44047
17.68	28.32354
17.74	22.99039
17.8	19.55049
17.86	24.41815
17.92	26.5038
17.98	25.61263
18.04	22.10684
18.1	26.57986
18.16	27.34721
18.22	25.12814
18.28	24.83708
18.34	29.7553
18.4	20.78915
18.46	19.11855
18.52	21.22065
18.58	23.01791
18.64	22.94886
18.7	24.42063
18.76	21.41567
18.82	28.25366
18.88	24.05834
18.94	27.77768
19	24.9043
19.06	19.85065
19.12	16.89205
19.18	24.4588
19.24	23.97382
19.3	20.37962
19.36	21.65629
19.42	20.33702
19.48	26.0779
19.54	18.3728
19.6	17.66942
19.66	19.99298
19.72	22.26613
19.78	25.32201
19.84	22.1365
19.9	21.92288
19.96	21.26686
20.02	21.34255
20.08	20.66872
20.14	20.51063
20.2	16.40224
20.26	16.87083
20.32	19.11109
20.38	23.4834
20.44	23.39623
20.5	14.68013
20.56	16.43314
20.62	18.73666
20.68	23.13775
20.74	22.09955
20.8	23.984
20.86	22.15551
20.92	18.27099
20.98	24.35377
21.04	22.92783
21.1	21.31219
21.16	18.08543
21.22	23.07434
21.28	16.35536
21.34	21.23286
21.4	24.41483
21.46	21.56887
21.52	20.39352
21.58	19.48085
21.64	20.88175
21.7	21.3316
21.76	22.0078
21.82	20.76098
21.88	20.01778
21.94	21.27319
22	19.91364
22.06	22.0229
22.12	20.45883
22.18	17.72849
22.24	14.24352
22.3	18.60912
22.36	21.2215
22.42	20.7575
22.48	17.69558
22.54	21.73552
22.6	22.10963
22.66	20.39179
22.72	19.02929
22.78	20.31527
22.84	19.91168
22.9	18.95648
22.96	20.01153
23.02	21.64745
23.08	16.85279
23.14	20.42146
23.2	23.91562
23.26	11.54484
23.32	18.93325
23.38	22.17207
23.44	12.48585
23.5	21.72374
23.56	18.18707
23.62	16.73006
23.68	17.26582
23.74	17.61625
23.8	21.59795
23.86	16.41614
23.92	23.01186
23.98	15.48784
24.04	21.21775
24.1	19.02052
24.16	26.0723
24.22	15.43964
24.28	19.46203
24.34	17.87881
24.4	15.03055
24.46	19.01241
24.52	13.34142
24.58	21.35485
24.64	17.21547
24.7	17.3837
24.76	17.22379
24.82	21.54424
24.88	17.70709
24.94	20.90112
25	19.50329
25.06	18.1182
25.12	18.98822
25.18	20.78749
25.24	22.14994
25.3	21.23169
25.36	15.34992
25.42	19.93791
25.48	20.75578
25.54	17.61912
25.6	24.11934
25.66	15.5876
25.72	19.39617
25.78	16.82863
25.84	22.15012
25.9	18.59524
25.96	16.90046
26.02	18.21943
26.08	19.15678
26.14	23.06385
26.2	18.93288
26.26	20.06129
26.32	19.04166
26.38	19.08075
26.44	17.7431
26.5	25.26863
26.56	19.00402
26.62	20.31957
26.68	23.91559
26.74	25.21082
26.8	24.00022
26.86	16.76449
26.92	17.31566
26.98	23.41259
27.04	20.75007
27.1	22.61146
27.16	22.25301
27.22	15.98591
27.28	17.59199
27.34	17.6997
27.4	26.20148
27.46	20.84483
27.52	23.00496
27.58	27.04954
27.64	17.68304
27.7	19.02245
27.76	21.34673
27.82	19.45511
27.88	24.49655
27.94	15.1045
28	26.56712
28.06	23.06447
28.12	17.81681
28.18	26.66494
28.24	25.24215
28.3	22.59744
28.36	18.9597
28.42	18.6314
28.48	18.18514
28.54	19.91693
28.6	21.81505
28.66	21.65025
28.72	19.53988
28.78	21.35834
28.84	19.80345
28.9	23.96666
28.96	20.86443
29.02	22.61732
29.08	21.27691
29.14	21.56419
29.2	23.4927
29.26	22.56156
29.32	21.27808
29.38	21.84331
29.44	26.9795
29.5	23.95133
29.56	22.55528
29.62	19.99993
29.68	24.48248
29.74	19.09705
29.8	27.00739
29.86	17.17316
29.92	29.28302
29.98	23.01421
30.04	24.38796
30.1	27.18005
30.16	29.68306
30.22	26.09801
30.28	25.7077
30.34	28.2331
30.4	21.75653
30.46	23.89181
30.52	24.86298
30.58	20.80421
30.64	26.54777
30.7	25.72066
30.76	23.91459
30.82	23.47317
30.88	25.78363
30.94	31.44033
31	34.6103
31.06	25.98394
31.12	31.43399
31.18	22.9937
31.24	34.68883
31.3	27.50599
31.36	35.58868
31.42	31.51568
31.48	33.19713
31.54	35.89908
31.6	34.88034
31.66	32.24923
31.72	27.92167
31.78	37.76749
31.84	35.51817
31.9	31.00152
31.96	41.35035
32.02	41.55171
32.08	33.58421
32.14	50.44558
32.2	46.09871
32.26	39.82911
32.32	44.839
32.38	47.15069
32.44	51.97398
32.5	54.11224
32.56	57.03878
32.62	47.9319
32.68	54.08839
32.74	62.00842
32.8	56.38077
32.86	52.37932
32.92	54.87373
32.98	64.8558
33.04	58.48917
33.1	56.52202
33.16	55.3171
33.22	65.12792
33.28	70.86508
33.34	56.59337
33.4	64.6893
33.46	74.94159
33.52	75.84384
33.58	64.22644
33.64	65.14252
33.7	76.94494
33.76	73.42223
33.82	85.69907
33.88	82.92535
33.94	93.26618
34	84.63588
34.06	77.29747
34.12	75.83405
34.18	82.05997
34.24	85.00841
34.3	80.70384
34.36	77.33675
34.42	76.52829
34.48	93.3392
34.54	81.78371
34.6	91.29954
34.66	89.22209
34.72	83.83966
34.78	88.25435
34.84	95.06451
34.9	94.60661
34.96	93.1262
35.02	92.14984
35.08	84.26016
35.14	82.18704
35.2	83.55585
35.26	82.94045
35.32	98.58842
35.38	80.5069
35.44	89.12792
35.5	101.1636
35.56	89.09083
35.62	82.51977
35.68	88.85358
35.74	90.87811
35.8	98.26879
35.86	85.25032
35.92	94.05804
35.98	78.27364
36.04	79.44461
36.1	71.22102
36.16	89.96365
36.22	88.19986
36.28	78.17951
36.34	84.17496
36.4	80.09959
36.46	81.71705
36.52	80.24414
36.58	81.64226
36.64	74.45438
36.7	80.58322
36.76	87.35471
36.82	77.43362
36.88	76.70331
36.94	67.33894
37	80.98914
37.06	71.34763
37.12	73.1412
37.18	75.12702
37.24	77.02858
37.3	73.0812
37.36	64.16391
37.42	74.32738
37.48	71.83055
37.54	79.27646
37.6	80.0368
37.66	74.65382
37.72	75.69209
37.78	70.83441
37.84	75.77222
37.9	62.05124
37.96	59.03557
38.02	62.3926
38.08	68.34338
38.14	64.99647
38.2	66.57815
38.26	63.60053
38.32	67.8516
38.38	55.59345
38.44	66.47889
38.5	56.93568
38.56	57.93353
38.62	61.48095
38.68	53.87505
38.74	49.65004
38.8	64.08072
38.86	57.04913
38.92	56.27373
38.98	53.56694
39.04	63.88099
39.1	61.1484
39.16	66.32027
39.22	55.77309
39.28	55.67348
39.34	54.33139
39.4	55.49579
39.46	55.7803
39.52	54.78016
39.58	51.45719
39.64	47.55056
39.7	44.67336
39.76	47.91549
39.82	56.81686
39.88	52.35842
39.94	56.28163
40	52.26757
40.06	43.35394
40.12	50.50744
40.18	45.43215
40.24	56.53938
40.3	48.68162
40.36	53.22546
40.42	55.41576
40.48	54.59925
40.54	37.96186
40.6	50.65081
40.66	43.42625
40.72	49.11633
40.78	43.23734
40.84	49.98402
40.9	38.66808
40.96	51.78257
41.02	55.73423
41.08	42.79609
41.14	38.88919
41.2	36.77504
41.26	44.14329
41.32	36.31804
41.38	41.64089
41.44	36.7384
41.5	43.56496
41.56	47.89385
41.62	43.39396
41.68	37.73134
41.74	35.14951
41.8	44.46495
41.86	35.62567
41.92	37.09317
41.98	36.51044
42.04	36.60578
42.1	38.39907
42.16	41.46771
42.22	33.51881
42.28	37.63609
42.34	32.89185
42.4	40.38207
42.46	34.85416
42.52	35.98728
42.58	39.54227
42.64	36.64489
42.7	29.67607
42.76	34.04053
42.82	36.16959
42.88	35.11843
42.94	41.5453
43	30.45221
43.06	38.95103
43.12	31.86894
43.18	35.4351
43.24	39.39989
43.3	37.80676
43.36	39.96008
43.42	31.57208
43.48	43.21962
43.54	31.8651
43.6	35.7677
43.66	36.41968
43.72	32.13832
43.78	33.25525
43.84	31.90326
43.9	35.4799
43.96	36.84629
44.02	31.89759
44.08	30.68182
44.14	31.51132
44.2	36.25284
44.26	28.43985
44.32	29.71925
44.38	32.35354
44.44	26.93621
44.5	26.74754
44.56	27.88589
44.62	32.29592
44.68	27.93051
44.74	31.15741
44.8	26.16941
44.86	30.99645
44.92	29.19139
44.98	22.14409
45.04	23.80006
45.1	24.42044
45.16	27.53835
45.22	32.47197
45.28	33.11096
45.34	27.99387
45.4	30.36387
45.46	33.51479
45.52	27.06137
45.58	23.96323
45.64	29.25925
45.7	23.4325
45.76	24.94916
45.82	24.86819
45.88	24.80941
45.94	31.04839
46	22.1383
46.06	25.68156
46.12	25.13105
46.18	32.00655
46.24	27.53376
46.3	27.03902
46.36	26.24691
46.42	23.0743
46.48	26.02918
46.54	20.88338
46.6	22.54947
46.66	24.42102
46.72	26.76835
46.78	25.31322
46.84	28.3849
46.9	28.30457
46.96	30.61558
47.02	25.6334
47.08	22.5364
47.14	20.92527
47.2	28.31283
47.26	17.71723
47.32	25.25575
47.38	25.76092
47.44	22.60104
47.5	24.43646
47.56	25.24761
47.62	29.34558
47.68	21.4372
47.74	24.01733
47.8	25.7163
47.86	23.51122
47.92	22.13923
47.98	26.59696
48.04	16.49547
48.1	25.75327
48.16	21.99223
48.22	21.6532
48.28	23.54746
48.34	27.3366
48.4	26.0838
48.46	26.62409
48.52	27.9674
48.58	25.94677
48.64	24.78439
48.7	19.00887
48.76	22.18461
48.82	25.33561
48.88	18.21464
48.94	21.65765
49	24.40602
49.06	23.95382
49.12	22.98772
49.18	19.44227
49.24	22.15672
49.3	20.801
49.36	25.69219
49.42	19.0475
49.48	23.49873
49.54	22.10567
49.6	22.10157
49.66	27.95969
49.72	20.29228
49.78	23.90025
49.84	21.65303
49.9	24.71939
49.96	19.00208
50.02	24.76616
50.08	18.97107
50.14	25.21021
50.2	19.90445
50.26	22.59212
50.32	19.56109
50.38	22.25322
50.44	21.28736
50.5	23.43866
50.56	22.07644
50.62	25.19823
50.68	23.41445
50.74	19.46862
50.8	23.55035
50.86	16.78127
50.92	22.68114
50.98	21.6944
51.04	24.03245
51.1	23.51458
51.16	26.50046
51.22	22.56271
51.28	24.41728
51.34	20.75948
51.4	23.94973
51.46	25.69266
51.52	20.5096
51.58	22.2002
51.64	23.0841
51.7	27.50959
51.76	30.07527
51.82	22.9013
51.88	19.89421
51.94	22.12646
52	21.62726
52.06	24.75502
52.12	19.86286
52.18	23.98213
52.24	20.36983
52.3	22.21322
52.36	23.93633
52.42	21.84261
52.48	23.49813
52.54	21.28848
52.6	19.14458
52.66	26.8789
52.72	28.02137
52.78	24.28198
52.84	19.86534
52.9	26.10966
52.96	25.77548
53.02	19.01318
53.08	24.71295
53.14	19.57199
53.2	24.41974
53.26	23.96938
53.32	23.23296
53.38	26.49759
53.44	24.38528
53.5	22.04145
53.56	21.76199
53.62	21.23261
53.68	18.69085
53.74	26.93765
53.8	20.14078
53.86	25.1782
53.92	22.24385
53.98	20.36839
54.04	21.7301
54.1	23.99625
54.16	27.93057
54.22	23.12333
54.28	23.87653
54.34	23.3845
54.4	22.92977
54.46	23.98136
54.52	18.28824
54.58	20.75382
54.64	24.40975
54.7	27.39287
54.76	27.32985
54.82	22.46484
54.88	21.37152
54.94	25.3367
55	26.1359
55.06	20.01157
55.12	22.13617
55.18	27.56544
55.24	22.15376
55.3	28.84211
55.36	25.22561
55.42	29.7798
55.48	19.59055
55.54	25.6805
55.6	27.96891
55.66	22.13739
55.72	22.97008
55.78	23.02447
55.84	21.7098
55.9	26.27665
55.96	24.77729
56.02	27.95973
56.08	23.00755
56.14	19.42839
56.2	19.46709
56.26	25.80722
56.32	22.098
56.38	22.49188
56.44	26.63326
56.5	25.83943
56.56	23.06596
56.62	26.08045
56.68	17.67228
56.74	23.51943
56.8	23.96221
56.86	24.66325
56.92	23.10814
56.98	25.79646
57.04	26.14949
57.1	27.45725
57.16	22.16
57.22	23.977
57.28	23.90761
57.34	29.30843
57.4	17.87918
57.46	18.12307
57.52	24.87313
57.58	25.26613
57.64	31.95521
57.7	27.00605
57.76	24.31569
57.82	23.04867
57.88	24.05983
57.94	26.13202
58	19.98063
58.06	18.52389
58.12	23.43423
58.18	23.61893
58.24	25.6866
58.3	25.78264
58.36	22.56569
58.42	23.93738
58.48	32.30057
58.54	20.718
58.6	24.84316
58.66	19.1694
58.72	22.51687
58.78	23.58046
58.84	23.3887
58.9	25.6525
58.96	22.63318
59.02	23.97604
59.08	22.55811
59.14	24.53042
59.2	22.1253
59.26	22.5642
59.32	20.34588
59.38	24.9025
59.44	18.65373
59.5	15.4679
59.56	29.2435
59.62	24.45094
59.68	23.42126
59.74	30.25475
59.8	23.9406
59.86	25.1833
59.92	26.17629
59.98	22.65934
