# Supplementary material for: Amorphous nitride semiconductors with highly tunable optical and electronic properties: the benefits of disorder in Ca–Zn–N thin films
Source: Mater Horiz. 2024 Dec 16;12(6):1971–80. doi: 10.1039/d4mh01525h (PMC11667462; doi:10.1039/d4mh01525h)
Supplement: MH-012-D4MH01525H-s001 [file MH-012-D4MH01525H-s001.zip › Data/Figure1_XRD_AFM/GID_SB230915_10to60_0_06step_1d6degree_min_w_0_5.xy]

10	97.7988662719727
10.06	83.8246307373047
10.12	81.1095809936523
10.18	87.6037063598633
10.24	87.0264129638672
10.3	76.9759063720703
10.36	74.8296432495117
10.42	81.0933990478516
10.48	86.4297943115234
10.54	94.6816024780273
10.6	78.4174423217773
10.66	58.8050079345703
10.72	85.5934982299805
10.78	73.2012939453125
10.84	83.7727890014648
10.9	93.8641357421875
10.96	79.0521011352539
11.02	78.1856536865234
11.08	66.9789123535156
11.14	73.8389053344727
11.2	74.4292221069336
11.26	91.9292907714844
11.32	83.1649856567383
11.38	83.7835922241211
11.44	72.5960693359375
11.5	60.676685333252
11.56	72.8237457275391
11.62	72.7768859863281
11.68	89.1017379760742
11.74	73.6282424926758
11.8	83.7490234375
11.86	59.4266510009766
11.92	68.0566558837891
11.98	58.9509696960449
12.04	80.8927917480469
12.1	66.9889907836914
12.16	61.8298683166504
12.22	81.2470092773438
12.28	73.8462753295898
12.34	77.1826477050781
12.4	77.6970367431641
12.46	72.9714050292969
12.52	73.533332824707
12.58	70.9460525512695
12.64	91.4877548217773
12.7	63.4779319763184
12.76	68.6853256225586
12.82	79.9283981323242
12.88	84.8768844604492
12.94	79.0414657592773
13	59.6425094604492
13.06	57.7208709716797
13.12	62.8862953186035
13.18	61.0458602905273
13.24	62.564567565918
13.3	65.8718032836914
13.36	58.7968444824219
13.42	73.1510467529297
13.48	80.6246337890625
13.54	82.6219635009766
13.6	74.611328125
13.66	76.3905334472656
13.72	65.6588287353516
13.78	74.6847839355469
13.84	51.015998840332
13.9	56.8921394348145
13.96	56.5608940124512
14.02	71.3470153808594
14.08	54.6550483703613
14.14	67.0961074829102
14.2	55.687629699707
14.26	58.8592109680176
14.32	72.6157531738281
14.38	61.8246765136719
14.44	69.8323593139648
14.5	47.5268783569336
14.56	54.0640068054199
14.62	64.9408950805664
14.68	76.6868362426758
14.74	65.7256317138672
14.8	64.7474594116211
14.86	75.7812805175781
14.92	68.7309646606445
14.98	67.6306838989258
15.04	54.8802261352539
15.1	75.531364440918
15.16	61.745002746582
15.22	57.0808029174805
15.28	61.9899559020996
15.34	66.7356033325195
15.4	65.0627288818359
15.46	55.1044235229492
15.52	57.7007637023926
15.58	63.7537460327148
15.64	61.5329971313477
15.7	58.5458793640137
15.76	73.0407562255859
15.82	68.9170303344727
15.88	60.5201797485352
15.94	62.9651069641113
16	61.7421836853027
16.06	44.903491973877
16.12	60.779125213623
16.18	68.3775177001953
16.24	58.29931640625
16.3	69.8258743286133
16.36	48.9160232543945
16.42	55.7600021362305
16.48	66.1989517211914
16.54	62.9057426452637
16.6	70.8879013061523
16.66	61.8522109985352
16.72	48.7810974121094
16.78	53.6797828674316
16.84	65.5018081665039
16.9	45.1747817993164
16.96	60.0412178039551
17.02	54.8408546447754
17.08	64.6631698608398
17.14	74.6799087524414
17.2	51.2065849304199
17.26	57.0144844055176
17.32	44.7940101623535
17.38	68.9160537719727
17.44	70.9985809326172
17.5	52.0302581787109
17.56	49.8906097412109
17.62	57.9435348510742
17.68	62.8789749145508
17.74	68.59521484375
17.8	43.1816825866699
17.86	70.6702728271484
17.92	65.5023193359375
17.98	55.0205535888672
18.04	54.8108558654785
18.1	57.6167182922363
18.16	48.9426498413086
18.22	48.8775177001953
18.28	56.9690933227539
18.34	52.0001831054688
18.4	66.9527435302734
18.46	58.8736419677734
18.52	45.9632873535156
18.58	60.264461517334
18.64	53.8987808227539
18.7	63.6865348815918
18.76	53.8769073486328
18.82	49.0960083007813
18.88	54.619026184082
18.94	48.9916381835938
19	57.8679084777832
19.06	45.9465179443359
19.12	55.6029205322266
19.18	43.7761154174805
19.24	51.0585289001465
19.3	46.5992431640625
19.36	58.2923164367676
19.42	56.5472106933594
19.48	51.7275886535645
19.54	45.7873992919922
19.6	54.1308174133301
19.66	55.0235214233398
19.72	36.8376350402832
19.78	47.752368927002
19.84	51.7879219055176
19.9	53.6478996276855
19.96	43.7704429626465
20.02	49.7567405700684
20.08	42.0410499572754
20.14	49.9243698120117
20.2	57.9783325195313
20.26	58.1254692077637
20.32	54.6409873962402
20.38	38.7564849853516
20.44	57.9477043151855
20.5	52.9155082702637
20.56	46.1796112060547
20.62	44.5831756591797
20.68	38.9053955078125
20.74	53.6515197753906
20.8	54.838005065918
20.86	57.4357757568359
20.92	46.6792259216309
20.98	44.8940505981445
21.04	52.0207366943359
21.1	46.756664276123
21.16	38.9443206787109
21.22	37.7066879272461
21.28	54.4910087585449
21.34	49.5661430358887
21.4	41.7879791259766
21.46	49.8698463439941
21.52	42.6626205444336
21.58	55.8372077941895
21.64	45.8034286499023
21.7	43.0746955871582
21.76	48.8938331604004
21.82	49.0540084838867
21.88	58.7218284606934
21.94	45.9646835327148
22	58.7424507141113
22.06	54.7706527709961
22.12	43.8693733215332
22.18	47.8070793151855
22.24	55.9804344177246
22.3	42.0122489929199
22.36	38.9578704833984
22.42	37.7962684631348
22.48	42.7914733886719
22.54	54.7775688171387
22.6	48.0661201477051
22.66	38.7780685424805
22.72	39.9173965454102
22.78	47.8744659423828
22.84	44.6536750793457
22.9	60.9204444885254
22.96	45.8197212219238
23.02	60.8342056274414
23.08	45.8556442260742
23.14	43.7986755371094
23.2	46.1834526062012
23.26	36.8634452819824
23.32	43.0606918334961
23.38	46.7673873901367
23.44	61.8077163696289
23.5	32.030460357666
23.56	50.9965782165527
23.62	47.6726455688477
23.68	51.8831100463867
23.74	37.817928314209
23.8	65.0126953125
23.86	42.8209457397461
23.92	34.7986946105957
23.98	60.1865005493164
24.04	41.7730560302734
24.1	45.8026580810547
24.16	46.8829765319824
24.22	42.0960273742676
24.28	49.8946113586426
24.34	40.8058013916016
24.4	58.6640357971191
24.46	38.8717842102051
24.52	34.8323249816895
24.58	48.7931861877441
24.64	47.6457672119141
24.7	45.9095497131348
24.76	34.9063911437988
24.82	42.6710662841797
24.88	49.8488121032715
24.94	31.8641109466553
25	43.8224220275879
25.06	36.0986442565918
25.12	43.1451950073242
25.18	57.862003326416
25.24	47.6281661987305
25.3	55.6290435791016
25.36	41.8980484008789
25.42	34.6157112121582
25.48	39.5090065002441
25.54	41.9288749694824
25.6	37.8526763916016
25.66	35.6821479797363
25.72	42.7720222473145
25.78	35.9151268005371
25.84	49.3735809326172
25.9	43.5445251464844
25.96	45.8351287841797
26.02	43.8648490905762
26.08	47.6884841918945
26.14	39.9711761474609
26.2	38.9299697875977
26.26	56.997428894043
26.32	36.8453330993652
26.38	46.8315734863281
26.44	52.0775184631348
26.5	54.8718032836914
26.56	40.9953956604004
26.62	32.8606376647949
26.68	49.9283142089844
26.74	50.7587394714355
26.8	55.7051277160645
26.86	36.8175659179688
26.92	47.8308143615723
26.98	40.8654518127441
27.04	49.2007026672363
27.1	31.9910755157471
27.16	32.6886329650879
27.22	56.6697387695313
27.28	50.6360969543457
27.34	41.9489364624023
27.4	47.128475189209
27.46	47.6813545227051
27.52	46.7183227539063
27.58	36.8769607543945
27.64	39.8801689147949
27.7	48.9979209899902
27.76	43.8479957580566
27.82	31.7573928833008
27.88	46.0866584777832
27.94	47.6646766662598
28	41.7786979675293
28.06	46.6116218566895
28.12	48.0783042907715
28.18	45.960391998291
28.24	47.6090965270996
28.3	47.7243881225586
28.36	41.9522094726563
28.42	46.8708648681641
28.48	40.8178062438965
28.54	45.9615173339844
28.6	53.9392852783203
28.66	41.7351951599121
28.72	46.1213111877441
28.78	44.7828559875488
28.84	44.0304222106934
28.9	54.9706268310547
28.96	45.9750289916992
29.02	43.973934173584
29.08	34.9409828186035
29.14	44.9417533874512
29.2	49.8734245300293
29.26	50.8493423461914
29.32	45.0274047851563
29.38	60.676097869873
29.44	41.4812202453613
29.5	60.8505859375
29.56	67.896598815918
29.62	50.8998603820801
29.68	63.8207397460938
29.74	57.9113311767578
29.8	58.5766143798828
29.86	42.9687118530273
29.92	53.8499755859375
29.98	54.7062873840332
30.04	60.1345252990723
30.1	62.6207580566406
30.16	64.9601974487305
30.22	62.1917724609375
30.28	66.6182479858398
30.34	76.7137451171875
30.4	49.9751472473145
30.46	60.7429161071777
30.52	61.6049652099609
30.58	79.7552185058594
30.64	78.8810577392578
30.7	69.6811904907227
30.76	81.9606170654297
30.82	87.7827301025391
30.88	83.9310760498047
30.94	76.5524597167969
31	89.4793548583984
31.06	82.8920288085938
31.12	92.5394058227539
31.18	110.071281433105
31.24	75.8731231689453
31.3	89.6485748291016
31.36	101.129341125488
31.42	113.173194885254
31.48	102.572998046875
31.54	109.799011230469
31.6	91.9580535888672
31.66	119.879753112793
31.72	100.718170166016
31.78	130.563461303711
31.84	115.103416442871
31.9	121.47566986084
31.96	103.696418762207
32.02	140.731872558594
32.08	120.492744445801
32.14	120.545112609863
32.2	108.697456359863
32.26	143.339294433594
32.32	146.15461730957
32.38	139.348846435547
32.44	142.519149780273
32.5	137.980804443359
32.56	148.465515136719
32.62	156.322036743164
32.68	163.303634643555
32.74	159.554138183594
32.8	166.880157470703
32.86	185.619766235352
32.92	155.955215454102
32.98	142.639114379883
33.04	174.564712524414
33.1	179.356246948242
33.16	177.388854980469
33.22	191.435394287109
33.28	165.098022460938
33.34	179.732940673828
33.4	189.701812744141
33.46	165.851318359375
33.52	180.158843994141
33.58	195.441818237305
33.64	236.99755859375
33.7	191.389678955078
33.76	194.762786865234
33.82	216.671188354492
33.88	248.954467773438
33.94	226.110427856445
34	205.083465576172
34.06	238.057876586914
34.12	239.040390014648
34.18	236.766815185547
34.24	256.433380126953
34.3	272.82763671875
34.36	218.607406616211
34.42	254.285293579102
34.48	260.253021240234
34.54	245.894332885742
34.6	285.754669189453
34.66	253.566421508789
34.72	277.758758544922
34.78	258.781494140625
34.84	268.582885742188
34.9	263.100769042969
34.96	240.472351074219
35.02	273.217681884766
35.08	213.427612304688
35.14	261.526275634766
35.2	248.331527709961
35.26	230.806823730469
35.32	232.602905273438
35.38	202.691604614258
35.44	211.937301635742
35.5	218.170349121094
35.56	217.427108764648
35.62	187.939178466797
35.68	195.320785522461
35.74	197.400894165039
35.8	177.478698730469
35.86	206.973892211914
35.92	191.137725830078
35.98	218.492309570313
36.04	193.610870361328
36.1	180.578384399414
36.16	161.877059936523
36.22	156.651550292969
36.28	173.257308959961
36.34	185.860336303711
36.4	168.654998779297
36.46	181.351470947266
36.52	182.710845947266
36.58	161.397033691406
36.64	183.362289428711
36.7	161.496322631836
36.76	174.807968139648
36.82	191.809234619141
36.88	171.525299072266
36.94	157.547348022461
37	163.649673461914
37.06	179.204940795898
37.12	147.315338134766
37.18	165.168106079102
37.24	165.667739868164
37.3	165.351638793945
37.36	147.240814208984
37.42	144.825561523438
37.48	150.516494750977
37.54	181.661178588867
37.6	160.574111938477
37.66	160.293167114258
37.72	171.641815185547
37.78	139.903289794922
37.84	142.301071166992
37.9	147.239990234375
37.96	126.577209472656
38.02	150.629196166992
38.08	149.856719970703
38.14	139.53092956543
38.2	136.466156005859
38.26	159.441650390625
38.32	120.690536499023
38.38	153.460189819336
38.44	122.632705688477
38.5	152.951354980469
38.56	137.523696899414
38.62	144.660583496094
38.68	139.608901977539
38.74	121.778930664063
38.8	155.652481079102
38.86	119.769226074219
38.92	126.824249267578
38.98	129.821243286133
39.04	157.457489013672
39.1	133.916366577148
39.16	128.701141357422
39.22	117.918586730957
39.28	105.096710205078
39.34	122.139755249023
39.4	100.76634979248
39.46	104.987121582031
39.52	102.933090209961
39.58	132.552398681641
39.64	131.079055786133
39.7	98.4614791870117
39.76	100.935241699219
39.82	117.908714294434
39.88	101.718635559082
39.94	108.929588317871
40	120.881484985352
40.06	114.260787963867
40.12	129.76237487793
40.18	113.538070678711
40.24	124.199394226074
40.3	114.663871765137
40.36	103.860725402832
40.42	102.661117553711
40.48	109.667404174805
40.54	95.801155090332
40.6	88.912467956543
40.66	111.552642822266
40.72	95.7071914672852
40.78	91.7575302124023
40.84	95.4879150390625
40.9	98.6200485229492
40.96	99.5557556152344
41.02	103.881690979004
41.08	102.674278259277
41.14	102.756294250488
41.2	101.244438171387
41.26	92.8819046020508
41.32	107.824882507324
41.38	104.634658813477
41.44	102.714492797852
41.5	82.8922882080078
41.56	90.8717498779297
41.62	96.6682052612305
41.68	98.7611694335938
41.74	90.802864074707
41.8	96.5065078735352
41.86	103.782676696777
41.92	81.8070220947266
41.98	90.8105621337891
42.04	79.5659484863281
42.1	108.69905090332
42.16	93.533561706543
42.22	88.6493453979492
42.28	83.9327926635742
42.34	71.4882736206055
42.4	78.0717239379883
42.46	79.8871536254883
42.52	96.7810516357422
42.58	105.44075012207
42.64	88.7359466552734
42.7	88.50146484375
42.76	70.8600082397461
42.82	83.8223495483398
42.88	93.6616897583008
42.94	60.8555374145508
43	92.6006088256836
43.06	80.7024688720703
43.12	104.228576660156
43.18	72.8064727783203
43.24	75.8258361816406
43.3	76.8030853271484
43.36	67.6721496582031
43.42	68.9415283203125
43.48	65.47216796875
43.54	84.1034851074219
43.6	83.7301940917969
43.66	74.9897689819336
43.72	76.8604736328125
43.78	80.7314147949219
43.84	72.0622863769531
43.9	60.5786972045898
43.96	67.7490005493164
44.02	83.0516510009766
44.08	74.7519226074219
44.14	77.6449813842773
44.2	65.7024383544922
44.26	69.9989929199219
44.32	60.8696022033691
44.38	70.7468643188477
44.44	74.0224151611328
44.5	62.8054656982422
44.56	48.9486236572266
44.62	73.6280288696289
44.68	77.6687850952148
44.74	68.588752746582
44.8	67.6802139282227
44.86	73.4570693969727
44.92	46.9206123352051
44.98	66.8689575195313
45.04	57.7019271850586
45.1	73.7890167236328
45.16	61.148624420166
45.22	57.4811325073242
45.28	76.8139343261719
45.34	53.7381019592285
45.4	76.5113677978516
45.46	65.5750579833984
45.52	72.8640975952148
45.58	53.1199493408203
45.64	77.7695465087891
45.7	74.8964920043945
45.76	61.0141220092773
45.82	68.7113037109375
45.88	78.8586349487305
45.94	60.9099922180176
46	66.9738998413086
46.06	64.7102890014648
46.12	64.504997253418
46.18	60.7121467590332
46.24	48.7031097412109
46.3	63.8271636962891
46.36	62.5366477966309
46.42	60.914363861084
46.48	61.0055923461914
46.54	54.851619720459
46.6	62.8912048339844
46.66	51.9914245605469
46.72	53.5870361328125
46.78	60.8386611938477
46.84	55.9178657531738
46.9	56.0313835144043
46.96	59.8347320556641
47.02	70.0845260620117
47.08	50.8720092773438
47.14	57.9091377258301
47.2	72.5935668945313
47.26	62.175609588623
47.32	58.7444534301758
47.38	59.9549980163574
47.44	69.8048782348633
47.5	52.0240669250488
47.56	60.965461730957
47.62	65.8031234741211
47.68	63.6741981506348
47.74	59.8986282348633
47.8	54.5732688903809
47.86	57.6942710876465
47.92	51.8720893859863
47.98	65.8986968994141
48.04	59.6695289611816
48.1	51.0468788146973
48.16	47.9969177246094
48.22	62.7382545471191
48.28	52.9580192565918
48.34	56.8851928710938
48.4	61.0310516357422
48.46	67.7062454223633
48.52	59.7763175964355
48.58	64.9328842163086
48.64	61.7991714477539
48.7	66.7041931152344
48.76	53.6712074279785
48.82	56.6063385009766
48.88	45.9819488525391
48.94	57.698055267334
49	42.818058013916
49.06	63.6805076599121
49.12	52.8752899169922
49.18	59.7188949584961
49.24	52.7527923583984
49.3	45.0780754089355
49.36	57.7241172790527
49.42	58.542610168457
49.48	53.0027885437012
49.54	66.9891586303711
49.6	52.1095924377441
49.66	53.0186882019043
49.72	60.0919227600098
49.78	49.1229133605957
49.84	54.654369354248
49.9	60.7714538574219
49.96	46.1932182312012
50.02	54.811351776123
50.08	48.9670562744141
50.14	53.9296112060547
50.2	44.9782905578613
50.26	57.1418914794922
50.32	59.9065017700195
50.38	42.8670921325684
50.44	59.9737892150879
50.5	51.9918518066406
50.56	53.9129791259766
50.62	49.8678436279297
50.68	62.638988494873
50.74	60.6756057739258
50.8	44.7863273620605
50.86	53.8837852478027
50.92	58.4460830688477
50.98	58.7017974853516
51.04	57.9279365539551
51.1	32.0189437866211
51.16	60.0858001708984
51.22	47.5859375
51.28	67.6568756103516
51.34	42.8481101989746
51.4	59.9325790405273
51.46	47.8445587158203
51.52	48.9914627075195
51.58	57.9365043640137
51.64	53.1318092346191
51.7	45.903491973877
51.76	55.7426261901855
51.82	51.6062202453613
51.88	48.6877708435059
51.94	43.8722915649414
52	56.9377593994141
52.06	54.877628326416
52.12	58.7174911499023
52.18	64.057861328125
52.24	44.9352416992188
52.3	51.8817024230957
52.36	44.8727989196777
52.42	49.7433319091797
52.48	48.024242401123
52.54	46.0071258544922
52.6	54.7690391540527
52.66	37.8643226623535
52.72	54.505054473877
52.78	52.6417007446289
52.84	53.8689193725586
52.9	50.9637069702148
52.96	56.8714447021484
53.02	53.0420722961426
53.08	60.2234306335449
53.14	57.602653503418
53.2	69.6734390258789
53.26	45.9454154968262
53.32	48.7996368408203
53.38	47.980037689209
53.44	50.0324935913086
53.5	40.0836143493652
53.56	54.0214309692383
53.62	43.9118766784668
53.68	53.686092376709
53.74	52.8575325012207
53.8	42.0501480102539
53.86	53.5617218017578
53.92	52.9626388549805
53.98	40.7322883605957
54.04	63.7130584716797
54.1	52.8934326171875
54.16	51.1243782043457
54.22	54.2272911071777
54.28	37.7469482421875
54.34	64.7932739257813
54.4	45.7487030029297
54.46	53.6118927001953
54.52	48.872673034668
54.58	59.5960388183594
54.64	46.779354095459
54.7	52.136344909668
54.76	49.8466644287109
54.82	52.0079307556152
54.88	62.8312950134277
54.94	44.053295135498
55	48.8852920532227
55.06	57.893383026123
55.12	58.6627464294434
55.18	59.9414367675781
55.24	69.9213180541992
55.3	47.7611656188965
55.36	42.6766662597656
55.42	43.9691047668457
55.48	58.7153167724609
55.54	52.0102195739746
55.6	52.7886772155762
55.66	44.7319831848145
55.72	49.1530799865723
55.78	52.9984550476074
55.84	60.6882247924805
55.9	49.7619438171387
55.96	54.0125312805176
56.02	50.9605674743652
56.08	56.0423240661621
56.14	44.7731132507324
56.2	58.852180480957
56.26	40.1192169189453
56.32	70.0587997436523
56.38	47.9189147949219
56.44	65.68115234375
56.5	54.7749824523926
56.56	46.8440628051758
56.62	46.6455078125
56.68	52.8197326660156
56.74	40.8282165527344
56.8	50.8039741516113
56.86	47.0890655517578
56.92	52.8570556640625
56.98	59.6022758483887
57.04	48.0839538574219
57.1	46.9383201599121
57.16	61.9952201843262
57.22	57.8071594238281
57.28	52.1785697937012
57.34	42.7326698303223
57.4	58.3918228149414
57.46	52.6073150634766
57.52	56.9915580749512
57.58	41.9332160949707
57.64	52.8805046081543
57.7	48.6028175354004
57.76	58.0418586730957
57.82	66.7144088745117
57.88	43.1196022033691
57.94	50.8879508972168
58	55.6441612243652
58.06	32.7486572265625
58.12	61.564567565918
58.18	39.9223556518555
58.24	45.0017776489258
58.3	58.0051078796387
58.36	41.7104759216309
58.42	54.0329971313477
58.48	41.7990684509277
58.54	41.0395011901855
58.6	57.0729827880859
58.66	44.8322525024414
58.72	58.0227432250977
58.78	43.6685180664063
58.84	52.0702056884766
58.9	47.6940498352051
58.96	59.7913017272949
59.02	64.0877532958984
59.08	52.5325965881348
59.14	62.7671356201172
59.2	48.9772682189941
59.26	41.7397613525391
59.32	46.6874809265137
59.38	48.9093399047852
59.44	53.8664855957031
59.5	56.061107635498
59.56	55.923770904541
59.62	55.6161613464355
59.68	44.6838111877441
59.74	46.6987113952637
59.8	51.0127143859863
59.86	53.879337310791
59.92	60.6313323974609
59.98	46.8178825378418
