# Supplementary material for: Amorphous nitride semiconductors with highly tunable optical and electronic properties: the benefits of disorder in Ca–Zn–N thin films
Source: Mater Horiz. 2024 Dec 16;12(6):1971–80. doi: 10.1039/d4mh01525h (PMC11667462; doi:10.1039/d4mh01525h)
Supplement: MH-012-D4MH01525H-s001 [file MH-012-D4MH01525H-s001.zip › Data/Figure1_XRD_AFM/GID_SB230918_10to70_0,04step_2dmin-1_omega04.xy]

10	154.146865844727
10.04	151.986358642578
10.08	152.012573242188
10.12	181.372451782227
10.16	177.160308837891
10.2	200.799163818359
10.24	155.732376098633
10.28	168.693161010742
10.32	164.015701293945
10.36	152.098434448242
10.4	146.218978881836
10.44	186.093719482422
10.48	147.331634521484
10.52	174.634185791016
10.56	148.187759399414
10.6	155.026138305664
10.64	179.948806762695
10.68	179.951904296875
10.72	150.998565673828
10.76	155.470230102539
10.8	169.17643737793
10.84	147.15185546875
10.88	150.078460693359
10.92	133.61393737793
10.96	164.998168945313
11	149.531539916992
11.04	138.892288208008
11.08	171.044738769531
11.12	147.767211914063
11.16	134.237991333008
11.2	156.078659057617
11.24	153.300247192383
11.28	140.64436340332
11.32	155.805160522461
11.36	152.356018066406
11.4	141.66357421875
11.44	140.195693969727
11.48	146.991134643555
11.52	144.314086914063
11.56	156.696929931641
11.6	155.08332824707
11.64	144.275451660156
11.68	144.226440429688
11.72	154.792907714844
11.76	141.194839477539
11.8	150.572525024414
11.84	156.77717590332
11.88	120.400886535645
11.92	128.911254882813
11.96	136.089385986328
12	148.900482177734
12.04	127.092216491699
12.08	153.39909362793
12.12	133.085159301758
12.16	117.549674987793
12.2	126.34977722168
12.24	126.43098449707
12.28	131.74626159668
12.32	130.168655395508
12.36	131.490859985352
12.4	139.100036621094
12.44	144.234497070313
12.48	134.435760498047
12.52	122.214408874512
12.56	139.356414794922
12.6	133.068313598633
12.64	117.359794616699
12.68	143.68359375
12.72	143.791229248047
12.76	132.934707641602
12.8	116.60179901123
12.84	110.964393615723
12.88	130.609771728516
12.92	143.973892211914
12.96	121.000984191895
13	105.319290161133
13.04	121.857513427734
13.08	112.385551452637
13.12	138.229064941406
13.16	123.449768066406
13.2	119.196105957031
13.24	124.344688415527
13.28	114.015769958496
13.32	134.478942871094
13.36	132.520080566406
13.4	154.126800537109
13.44	106.043098449707
13.48	130.665893554688
13.52	136.270217895508
13.56	114.836502075195
13.6	119.715202331543
13.64	108.790138244629
13.68	118.54248046875
13.72	130.247940063477
13.76	114.435546875
13.8	130.959259033203
13.84	135.79736328125
13.88	113.005821228027
13.92	124.599273681641
13.96	138.114074707031
14	109.934242248535
14.04	116.824882507324
14.08	115.888961791992
14.12	101.506256103516
14.16	114.985877990723
14.2	104.826538085938
14.24	112.174613952637
14.28	116.28946685791
14.32	107.082855224609
14.36	146.777420043945
14.4	112.377029418945
14.44	98.2338790893555
14.48	126.928581237793
14.52	98.0169525146484
14.56	101.882949829102
14.6	109.551361083984
14.64	117.949378967285
14.68	120.867347717285
14.72	105.872093200684
14.76	110.872901916504
14.8	95.4880142211914
14.84	97.8466110229492
14.88	101.028709411621
14.92	114.251571655273
14.96	105.332122802734
15	89.3601531982422
15.04	106.379898071289
15.08	122.109344482422
15.12	86.0363693237305
15.16	107.838027954102
15.2	114.244491577148
15.24	114.043930053711
15.28	99.4139022827148
15.32	98.087043762207
15.36	111.793273925781
15.4	105.040222167969
15.44	116.971252441406
15.48	86.9057006835938
15.52	102.046096801758
15.56	111.921882629395
15.6	120.074897766113
15.64	93.0746841430664
15.68	106.28736114502
15.72	117.962356567383
15.76	102.912055969238
15.8	102.587982177734
15.84	98.8042297363281
15.88	104.933174133301
15.92	91.1731185913086
15.96	91.0282745361328
16	97.077507019043
16.04	97.3133316040039
16.08	120.87963104248
16.12	96.3152236938477
16.16	101.064636230469
16.2	88.985595703125
16.24	116.47566986084
16.28	99.9311447143555
16.32	76.7804260253906
16.36	89.0304794311523
16.4	107.224769592285
16.44	80.3810119628906
16.48	103.22745513916
16.52	94.6572952270508
16.56	125.029312133789
16.6	94.1765899658203
16.64	104.131462097168
16.68	109.349761962891
16.72	105.29158782959
16.76	97.3521881103516
16.8	98.2194900512695
16.84	86.8451080322266
16.88	101.930389404297
16.92	93.7356719970703
16.96	92.8844375610352
17	108.688423156738
17.04	90.8687896728516
17.08	81.6537551879883
17.12	85.3771667480469
17.16	84.9811019897461
17.2	98.9655838012695
17.24	96.2715530395508
17.28	65.3538436889648
17.32	82.2620620727539
17.36	93.9743804931641
17.4	99.7626266479492
17.44	88.7020645141602
17.48	72.8835983276367
17.52	104.210174560547
17.56	80.7435760498047
17.6	93.3745956420898
17.64	88.9551086425781
17.68	105.149307250977
17.72	110.907379150391
17.76	91.2860794067383
17.8	88.1233367919922
17.84	75.9463043212891
17.88	103.576835632324
17.92	90.6789398193359
17.96	91.6943054199219
18	77.3625259399414
18.04	90.7847213745117
18.08	79.0727691650391
18.12	85.0345764160156
18.16	85.8849487304688
18.2	105.756332397461
18.24	77.0329818725586
18.28	94.8773956298828
18.32	98.1169738769531
18.36	84.6895980834961
18.4	78.9717712402344
18.44	89.8318862915039
18.48	93.0236206054688
18.52	87.5243148803711
18.56	88.9448394775391
18.6	82.1468505859375
18.64	75.207405090332
18.68	79.2147064208984
18.72	80.2781982421875
18.76	75.3224182128906
18.8	71.1165237426758
18.84	83.1307983398438
18.88	90.1969528198242
18.92	85.8770370483398
18.96	68.975830078125
19	80.1876602172852
19.04	88.9382476806641
19.08	82.8913192749023
19.12	83.3783340454102
19.16	84.0862350463867
19.2	84.7816467285156
19.24	72.1753921508789
19.28	76.0227584838867
19.32	81.0358505249023
19.36	85.923942565918
19.4	60.7741622924805
19.44	76.9301300048828
19.48	80.9926223754883
19.52	79.8399200439453
19.56	71.2379150390625
19.6	68.0182037353516
19.64	78.2002410888672
19.68	95.7436904907227
19.72	73.7687911987305
19.76	66.2604675292969
19.8	75.2613830566406
19.84	80.7330703735352
19.88	70.4541244506836
19.92	84.3629455566406
19.96	76.0765838623047
20	80.1608505249023
20.04	92.0591506958008
20.08	71.8209915161133
20.12	57.18017578125
20.16	72.8349914550781
20.2	74.2581558227539
20.24	65.9673843383789
20.28	68.8067779541016
20.32	65.8696670532227
20.36	64.5112838745117
20.4	68.2882461547852
20.44	73.8587875366211
20.48	79.7682266235352
20.52	71.9046096801758
20.56	85.5583343505859
20.6	59.2563552856445
20.64	80.295051574707
20.68	62.0844535827637
20.72	68.1299896240234
20.76	61.7917022705078
20.8	70.0324935913086
20.84	65.0103607177734
20.88	93.9980697631836
20.92	58.9043197631836
20.96	68.0131454467773
21	82.0838317871094
21.04	76.8560333251953
21.08	76.2123794555664
21.12	72.7532348632813
21.16	71.9937362670898
21.2	81.0588531494141
21.24	75.2592849731445
21.28	71.9661483764648
21.32	61.6317100524902
21.36	85.8765335083008
21.4	75.5749130249023
21.44	66.2324142456055
21.48	73.0357513427734
21.52	65.6805419921875
21.56	65.9787750244141
21.6	71.9189682006836
21.64	68.8871383666992
21.68	56.0923042297363
21.72	68.0342178344727
21.76	65.0351333618164
21.8	72.9795532226563
21.84	68.1068115234375
21.88	66.1681137084961
21.92	69.6681594848633
21.96	70.0639343261719
22	75.7344589233398
22.04	62.2149085998535
22.08	66.6933746337891
22.12	56.003719329834
22.16	62.946044921875
22.2	40.9542427062988
22.24	66.963752746582
22.28	63.163200378418
22.32	72.3044128417969
22.36	76.6099090576172
22.4	59.8563537597656
22.44	70.2486801147461
22.48	75.9233779907227
22.52	68.7768707275391
22.56	66.0989685058594
22.6	65.9807052612305
22.64	68.4247665405273
22.68	75.9273452758789
22.72	67.2356033325195
22.76	56.1151962280273
22.8	66.4573974609375
22.84	50.7243270874023
22.88	76.3228454589844
22.92	52.7548484802246
22.96	69.1796035766602
23	63.153507232666
23.04	48.8602409362793
23.08	49.7624015808105
23.12	60.9684562683105
23.16	74.9401321411133
23.2	69.3876571655273
23.24	64.9380340576172
23.28	62.0548477172852
23.32	73.6373291015625
23.36	76.7889709472656
23.4	51.9454689025879
23.44	63.189998626709
23.48	62.8127212524414
23.52	51.7903213500977
23.56	62.0872230529785
23.6	63.7853660583496
23.64	69.8648910522461
23.68	63.7683143615723
23.72	65.06201171875
23.76	67.8551864624023
23.8	57.1881103515625
23.84	53.9379844665527
23.88	57.5332374572754
23.92	59.0274963378906
23.96	58.1432762145996
24	51.0670356750488
24.04	58.9593238830566
24.08	71.8334808349609
24.12	61.3159561157227
24.16	43.8216514587402
24.2	70.2151489257813
24.24	62.9741744995117
24.28	60.9578285217285
24.32	70.8310775756836
24.36	68.7380752563477
24.4	57.9446792602539
24.44	67.3686294555664
24.48	61.8947944641113
24.52	58.0264701843262
24.56	44.1484375
24.6	61.1914100646973
24.64	54.4016494750977
24.68	67.0967864990234
24.72	65.1577835083008
24.76	69.5847015380859
24.8	52.2138175964355
24.84	75.2951354980469
24.88	51.8726615905762
24.92	48.9826049804688
24.96	63.8543281555176
25	64.7606658935547
25.04	51.7941818237305
25.08	52.1843070983887
25.12	61.1868019104004
25.16	49.2651710510254
25.2	48.7099914550781
25.24	53.3246574401855
25.28	50.2084999084473
25.32	60.17724609375
25.36	56.0926284790039
25.4	49.5605087280273
25.44	64.0178756713867
25.48	56.7848663330078
25.52	48.9858551025391
25.56	58.8775863647461
25.6	62.8905906677246
25.64	55.06005859375
25.68	46.156005859375
25.72	50.7419281005859
25.76	53.830135345459
25.8	59.1655616760254
25.84	66.7788162231445
25.88	53.199893951416
25.92	48.915885925293
25.96	55.0348854064941
26	68.1986389160156
26.04	56.7657051086426
26.08	46.3703269958496
26.12	47.1959800720215
26.16	54.961109161377
26.2	67.9941253662109
26.24	48.9135208129883
26.28	52.8959159851074
26.32	58.6956939697266
26.36	73.8689956665039
26.4	46.1406593322754
26.44	47.8039855957031
26.48	49.9334144592285
26.52	49.2966728210449
26.56	56.8935585021973
26.6	51.7037506103516
26.64	47.9733390808105
26.68	62.0177040100098
26.72	45.1684684753418
26.76	62.0671501159668
26.8	52.9975242614746
26.84	55.9125213623047
26.88	52.9358291625977
26.92	58.9237937927246
26.96	58.1405830383301
27	52.808967590332
27.04	56.6299476623535
27.08	55.0582809448242
27.12	56.8053245544434
27.16	45.2505798339844
27.2	40.6951141357422
27.24	47.1084327697754
27.28	47.0564270019531
27.32	67.2065277099609
27.36	48.7977676391602
27.4	45.9518928527832
27.44	51.7080192565918
27.48	40.9678497314453
27.52	56.8902168273926
27.56	35.6767044067383
27.6	45.0416450500488
27.64	51.8458824157715
27.68	53.1951904296875
27.72	47.075138092041
27.76	46.9914703369141
27.8	50.1328964233398
27.84	59.8945541381836
27.88	49.0678443908691
27.92	55.6582260131836
27.96	44.1457557678223
28	43.182746887207
28.04	54.7930603027344
28.08	36.0092658996582
28.12	51.0055313110352
28.16	60.8442039489746
28.2	58.2172241210938
28.24	53.9568061828613
28.28	43.0028533935547
28.32	58.0548286437988
28.36	67.6346588134766
28.4	40.8249435424805
28.44	50.0401802062988
28.48	53.0058898925781
28.52	55.8912086486816
28.56	54.1398658752441
28.6	50.8114204406738
28.64	51.8998107910156
28.68	52.2463455200195
28.72	57.1460266113281
28.76	46.783390045166
28.8	45.8842430114746
28.84	61.7965660095215
28.88	60.9070167541504
28.92	54.026195526123
28.96	50.7085418701172
29	63.7606544494629
29.04	56.1963844299316
29.08	50.6996536254883
29.12	60.7685508728027
29.16	59.0519676208496
29.2	56.0661659240723
29.24	46.6353569030762
29.28	50.0007514953613
29.32	62.9004402160645
29.36	43.9174003601074
29.4	68.879997253418
29.44	50.0949401855469
29.48	51.976734161377
29.52	53.0187492370605
29.56	52.7891159057617
29.6	51.3050308227539
29.64	57.5415382385254
29.68	51.049861907959
29.72	53.0124473571777
29.76	53.0977172851563
29.8	49.8231506347656
29.84	70.3461608886719
29.88	65.9440383911133
29.92	67.5071563720703
29.96	60.6595039367676
30	63.1122627258301
30.04	61.9154243469238
30.08	53.2922096252441
30.12	64.0036315917969
30.16	50.0734901428223
30.2	62.9877510070801
30.24	66.760986328125
30.28	53.384635925293
30.32	54.8128662109375
30.36	77.0704498291016
30.4	73.0153884887695
30.44	67.1084289550781
30.48	63.2444534301758
30.52	68.9841995239258
30.56	72.7816009521484
30.6	85.8505477905273
30.64	70.5726470947266
30.68	66.9943161010742
30.72	67.7211685180664
30.76	88.0990905761719
30.8	55.8852424621582
30.84	99.2120208740234
30.88	63.9703826904297
30.92	80.2502975463867
30.96	91.8384399414063
31	90.2116546630859
31.04	85.9163589477539
31.08	91.8738784790039
31.12	87.7389144897461
31.16	92.0550537109375
31.2	75.7104415893555
31.24	96.6886978149414
31.28	100.344337463379
31.32	110.305351257324
31.36	76.8408660888672
31.4	100.982429504395
31.44	90.3837585449219
31.48	90.0649032592773
31.52	108.94734954834
31.56	76.9805068969727
31.6	104.620719909668
31.64	119.693901062012
31.68	109.182189941406
31.72	99.5353012084961
31.76	112.959701538086
31.8	100.064834594727
31.84	104.944717407227
31.88	109.110000610352
31.92	115.68669128418
31.96	107.84171295166
32	112.681716918945
32.04	115.451637268066
32.08	112.452407836914
32.12	105.881301879883
32.16	119.164344787598
32.2	116.923133850098
32.24	105.91162109375
32.28	109.834121704102
32.32	112.871353149414
32.36	119.95645904541
32.4	121.014022827148
32.44	120.830772399902
32.48	134.763717651367
32.52	112.815223693848
32.56	111.873840332031
32.6	115.149475097656
32.64	126.87841796875
32.68	128.095138549805
32.72	118.961730957031
32.76	125.55256652832
32.8	159.35498046875
32.84	114.064346313477
32.88	140.256164550781
32.92	154.205856323242
32.96	123.536720275879
33	131.906677246094
33.04	160.863739013672
33.08	154.177551269531
33.12	148.139099121094
33.16	136.00358581543
33.2	145.458709716797
33.24	139.712799072266
33.28	142.882705688477
33.32	161.746536254883
33.36	147.559677124023
33.4	160.95263671875
33.44	140.584411621094
33.48	165.485076904297
33.52	156.930358886719
33.56	165.789764404297
33.6	157.913650512695
33.64	171.17936706543
33.68	178.262557983398
33.72	183.633697509766
33.76	163.303924560547
33.8	167.424911499023
33.84	178.394683837891
33.88	191.778106689453
33.92	166.910690307617
33.96	191.906326293945
34	169.816116333008
34.04	187.63835144043
34.08	164.370544433594
34.12	193.182174682617
34.16	191.22282409668
34.2	198.998580932617
34.24	194.373870849609
34.28	226.678588867188
34.32	216.636108398438
34.36	176.773040771484
34.4	208.280258178711
34.44	185.231109619141
34.48	197.790939331055
34.52	211.018585205078
34.56	238.092727661133
34.6	216.640029907227
34.64	228.926666259766
34.68	184.645599365234
34.72	206.572372436523
34.76	190.455047607422
34.8	187.656845092773
34.84	211.931686401367
34.88	196.442169189453
34.92	211.195678710938
34.96	195.082641601563
35	196.655242919922
35.04	213.061340332031
35.08	177.725296020508
35.12	180.576629638672
35.16	205.756118774414
35.2	202.365539550781
35.24	184.79866027832
35.28	167.244400024414
35.32	151.775512695313
35.36	175.061996459961
35.4	177.213928222656
35.44	177.190124511719
35.48	156.522705078125
35.52	160.503875732422
35.56	161.71467590332
35.6	153.864883422852
35.64	148.031494140625
35.68	144.248062133789
35.72	157.973083496094
35.76	138.832061767578
35.8	149.477478027344
35.84	148.460830688477
35.88	140.751327514648
35.92	176.033508300781
35.96	137.253189086914
36	138.967910766602
36.04	146.824417114258
36.08	148.549423217773
36.12	137.673370361328
36.16	141.09260559082
36.2	141.932357788086
36.24	124.155578613281
36.28	148.217010498047
36.32	150.662139892578
36.36	152.024917602539
36.4	132.274429321289
36.44	125.414070129395
36.48	148.632217407227
36.52	131.194869995117
36.56	156.495483398438
36.6	148.970718383789
36.64	129.800567626953
36.68	127.75740814209
36.72	123.725280761719
36.76	127.651420593262
36.8	135.838165283203
36.84	122.573760986328
36.88	123.097961425781
36.92	145.018920898438
36.96	122.034545898438
37	116.806518554688
37.04	138.085418701172
37.08	131.109497070313
37.12	123.101844787598
37.16	127.213218688965
37.2	145.986190795898
37.24	115.571838378906
37.28	141.17790222168
37.32	111.322616577148
37.36	114.926391601563
37.4	110.327453613281
37.44	114.964347839355
37.48	145.842468261719
37.52	112.273788452148
37.56	109.249542236328
37.6	117.069030761719
37.64	113.795997619629
37.68	100.060264587402
37.72	136.860900878906
37.76	113.009941101074
37.8	141.731658935547
37.84	109.758735656738
37.88	107.611572265625
37.92	113.898651123047
37.96	114.375190734863
38	107.510841369629
38.04	96.8676147460938
38.08	107.766937255859
38.12	114.022430419922
38.16	94.6983413696289
38.2	101.839553833008
38.24	115.020454406738
38.28	114.806976318359
38.32	106.012069702148
38.36	135.645858764648
38.4	97.8146438598633
38.44	101.110168457031
38.48	115.143447875977
38.52	97.0952682495117
38.56	110.018974304199
38.6	100.366592407227
38.64	118.961776733398
38.68	100.419593811035
38.72	94.8336029052734
38.76	94.5414733886719
38.8	116.033782958984
38.84	99.0565872192383
38.88	113.025604248047
38.92	83.1054000854492
38.96	95.8139877319336
39	95.2381896972656
39.04	117.722793579102
39.08	104.095230102539
39.12	95.3389282226563
39.16	105.982749938965
39.2	93.5079193115234
39.24	104.896591186523
39.28	93.7583694458008
39.32	91.7513961791992
39.36	88.8741989135742
39.4	90.1171798706055
39.44	85.9091491699219
39.48	90.1242218017578
39.52	93.5792007446289
39.56	101.842109680176
39.6	92.8406066894531
39.64	96.7988204956055
39.68	90.6645660400391
39.72	83.7704849243164
39.76	101.143508911133
39.8	88.8673248291016
39.84	95.6748580932617
39.88	93.9076995849609
39.92	99.3788146972656
39.96	91.2992324829102
40	98.7971343994141
40.04	72.4391021728516
40.08	78.8579025268555
40.12	101.921875
40.16	93.9790573120117
40.2	83.8973541259766
40.24	97.6949005126953
40.28	78.1966400146484
40.32	84.9095153808594
40.36	85.9272155761719
40.4	76.1860198974609
40.44	89.0705337524414
40.48	81.808723449707
40.52	77.1000137329102
40.56	75.8192596435547
40.6	82.840690612793
40.64	94.3120880126953
40.68	91.9097747802734
40.72	86.0321197509766
40.76	92.0935516357422
40.8	82.9095611572266
40.84	88.8355407714844
40.88	76.1752853393555
40.92	76.0557403564453
40.96	63.9508323669434
41	86.2170791625977
41.04	76.920783996582
41.08	69.0681686401367
41.12	77.2660903930664
41.16	78.0749664306641
41.2	64.4017715454102
41.24	88.6514587402344
41.28	75.0822830200195
41.32	76.9638137817383
41.36	59.2643699645996
41.4	71.9304733276367
41.44	85.183837890625
41.48	70.1327819824219
41.52	63.8787269592285
41.56	73.1748962402344
41.6	71.798454284668
41.64	69.9358062744141
41.68	79.855712890625
41.72	83.9175033569336
41.76	63.8693885803223
41.8	92.9512176513672
41.84	86.7394180297852
41.88	67.0014495849609
41.92	64.2162551879883
41.96	85.836784362793
42	58.0997009277344
42.04	55.8474502563477
42.08	69.8169937133789
42.12	41.9379997253418
42.16	82.7123718261719
42.2	61.9105186462402
42.24	58.7702980041504
42.28	68.1246719360352
42.32	65.7365417480469
42.36	68.8444061279297
42.4	66.8572769165039
42.44	85.8696136474609
42.48	66.9332809448242
42.52	52.5875091552734
42.56	82.9335098266602
42.6	67.7489700317383
42.64	85.2160568237305
42.68	75.1192474365234
42.72	78.7208480834961
42.76	62.0937194824219
42.8	71.8313903808594
42.84	59.8586463928223
42.88	61.9274024963379
42.92	69.1039123535156
42.96	61.8517074584961
43	67.1839141845703
43.04	54.1028175354004
43.08	73.888313293457
43.12	60.8035011291504
43.16	60.7909812927246
43.2	53.6921081542969
43.24	72.1638488769531
43.28	60.3684043884277
43.32	80.2418670654297
43.36	55.0090026855469
43.4	42.9170074462891
43.44	60.8666191101074
43.48	69.1241455078125
43.52	65.1563491821289
43.56	56.2238311767578
43.6	63.1023445129395
43.64	60.9789428710938
43.68	50.9467010498047
43.72	53.2356872558594
43.76	50.671573638916
43.8	57.1214294433594
43.84	52.1826629638672
43.88	55.9217224121094
43.92	63.1749458312988
43.96	44.0229759216309
44	52.7917289733887
44.04	59.1223754882813
44.08	54.9525451660156
44.12	58.0952835083008
44.16	47.0330581665039
44.2	42.6511917114258
44.24	65.4438400268555
44.28	65.088981628418
44.32	66.1338424682617
44.36	56.7682113647461
44.4	52.8673057556152
44.44	56.8987464904785
44.48	51.0642356872559
44.52	52.0174407958984
44.56	56.0702590942383
44.6	56.8420944213867
44.64	53.0125045776367
44.68	48.1875648498535
44.72	54.7108459472656
44.76	60.0260314941406
44.8	54.7695655822754
44.84	38.1003799438477
44.88	57.9537544250488
44.92	59.9663124084473
44.96	54.1007919311523
45	59.1848678588867
45.04	55.8944396972656
45.08	50.9092140197754
45.12	59.8964195251465
45.16	47.986743927002
45.2	44.9256134033203
45.24	43.9285774230957
45.28	61.983642578125
45.32	52.104736328125
45.36	49.8179473876953
45.4	65.6505966186523
45.44	52.1767654418945
45.48	53.3294486999512
45.52	40.0306816101074
45.56	60.1318740844727
45.6	56.1051445007324
45.64	54.1585731506348
45.68	51.8088340759277
45.72	44.9819183349609
45.76	72.9663925170898
45.8	55.136417388916
45.84	58.9529724121094
45.88	47.1350593566895
45.92	47.9485931396484
45.96	54.9363250732422
46	47.082332611084
46.04	50.2184257507324
46.08	64.9751663208008
46.12	51.9690361022949
46.16	54.8688011169434
46.2	52.806468963623
46.24	42.1001243591309
46.28	50.3523254394531
46.32	46.9647178649902
46.36	57.9712982177734
46.4	52.9870910644531
46.44	47.0589179992676
46.48	40.9002113342285
46.52	56.0938377380371
46.56	46.1385879516602
46.6	60.686882019043
46.64	62.0681686401367
46.68	54.8009643554688
46.72	40.9446868896484
46.76	39.9566764831543
46.8	55.0285110473633
46.84	55.4186019897461
46.88	48.9405937194824
46.92	50.1844940185547
46.96	53.2107467651367
47	59.1284790039063
47.04	57.2312774658203
47.08	48.0943145751953
47.12	46.8065490722656
47.16	49.646369934082
47.2	39.8352584838867
47.24	49.2099800109863
47.28	47.0385780334473
47.32	50.925537109375
47.36	52.7265663146973
47.4	35.9779891967773
47.44	45.9144630432129
47.48	45.0810890197754
47.52	52.015380859375
47.56	59.0255432128906
47.6	52.0878601074219
47.64	53.0673294067383
47.68	41.0307159423828
47.72	52.8147659301758
47.76	45.0280990600586
47.8	58.2556838989258
47.84	50.926628112793
47.88	56.9952812194824
47.92	61.9777030944824
47.96	54.0283355712891
48	51.0517654418945
48.04	52.0114135742188
48.08	50.8502197265625
48.12	58.0199012756348
48.16	54.1896820068359
48.2	40.1063766479492
48.24	44.1471061706543
48.28	53.5990524291992
48.32	48.0820770263672
48.36	53.9936256408691
48.4	52.186710357666
48.44	58.1327590942383
48.48	50.7220993041992
48.52	37.1837882995605
48.56	48.9058876037598
48.6	49.9237670898438
48.64	55.9481468200684
48.68	63.0405387878418
48.72	41.9760398864746
48.76	43.226619720459
48.8	54.0101203918457
48.84	52.9671783447266
48.88	45.9508171081543
48.92	58.1557579040527
48.96	47.8499908447266
49	60.0602684020996
49.04	50.2002258300781
49.08	47.8986892700195
49.12	45.8558540344238
49.16	48.9289283752441
49.2	40.8532867431641
49.24	36.9323616027832
49.28	46.7647666931152
49.32	59.2282638549805
49.36	43.6451568603516
49.4	52.7549476623535
49.44	50.0785293579102
49.48	53.7430038452148
49.52	45.0549087524414
49.56	40.2376251220703
49.6	34.9352836608887
49.64	42.8491973876953
49.68	47.9755706787109
49.72	36.0436820983887
49.76	33.9423408508301
49.8	41.159610748291
49.84	54.142219543457
49.88	43.7895126342773
49.92	45.9042549133301
49.96	47.0904579162598
50	52.0222778320313
50.04	55.9684257507324
50.08	47.84033203125
50.12	55.928638458252
50.16	41.8147811889648
50.2	30.8299179077148
50.24	45.76171875
50.28	48.8767166137695
50.32	46.8568153381348
50.36	32.7660064697266
50.4	40.0921783447266
50.44	52.0641098022461
50.48	44.1454658508301
50.52	54.9567794799805
50.56	43.1853370666504
50.6	44.1354026794434
50.64	38.0980911254883
50.68	43.0048904418945
50.72	49.0323333740234
50.76	45.7536430358887
50.8	41.2818984985352
50.84	50.6739921569824
50.88	37.9542503356934
50.92	59.8274574279785
50.96	43.3336181640625
51	28.0090770721436
51.04	41.0194320678711
51.08	45.0151786804199
51.12	36.9739456176758
51.16	31.016788482666
51.2	34.9773597717285
51.24	50.0239753723145
51.28	52.8689651489258
51.32	49.092830657959
51.36	39.2159881591797
51.4	45.9144706726074
51.44	30.0245227813721
51.48	36.931282043457
51.52	42.8903694152832
51.56	51.8192176818848
51.6	45.1605987548828
51.64	43.0273208618164
51.68	37.0739364624023
51.72	36.0667343139648
51.76	53.2842864990234
51.8	45.085033416748
51.84	41.1139945983887
51.88	46.9735069274902
51.92	37.278205871582
51.96	43.8945083618164
52	48.1297569274902
52.04	43.9987945556641
52.08	45.9564094543457
52.12	39.0278015136719
52.16	43.2279205322266
52.2	48.8753395080566
52.24	39.036563873291
52.28	55.3423690795898
52.32	31.8715019226074
52.36	41.8083839416504
52.4	49.1190414428711
52.44	39.9055709838867
52.48	33.9982261657715
52.52	46.1455307006836
52.56	48.0746116638184
52.6	43.8516845703125
52.64	38.1923408508301
52.68	36.1018867492676
52.72	45.2679176330566
52.76	38.2729530334473
52.8	39.0407676696777
52.84	41.8670845031738
52.88	40.9192771911621
52.92	44.0108947753906
52.96	59.0220108032227
53	38.1509742736816
53.04	52.1474876403809
53.08	37.0098075866699
53.12	49.9060020446777
53.16	51.011890411377
53.2	40.9150314331055
53.24	45.8837738037109
53.28	43.9346199035645
53.32	55.1135330200195
53.36	44.9667358398438
53.4	44.7306098937988
53.44	49.8426742553711
53.48	50.0887336730957
53.52	39.7055130004883
53.56	26.9191474914551
53.6	34.0150375366211
53.64	48.7156181335449
53.68	46.0240592956543
53.72	45.837215423584
53.76	45.9503974914551
53.8	43.7454872131348
53.84	41.0069885253906
53.88	51.1210098266602
53.92	36.8294715881348
53.96	43.9209289550781
54	35.9091186523438
54.04	42.0846977233887
54.08	46.2804183959961
54.12	52.8368492126465
54.16	36.0735282897949
54.2	43.8900527954102
54.24	39.0267486572266
54.28	29.9907741546631
54.32	57.1400451660156
54.36	41.2457160949707
54.4	32.8970718383789
54.44	46.284122467041
54.48	47.0366897583008
54.52	39.9379005432129
54.56	40.8909721374512
54.6	45.1448593139648
54.64	43.832836151123
54.68	48.8905639648438
54.72	34.6913299560547
54.76	37.9020462036133
54.8	37.1053695678711
54.84	39.9890823364258
54.88	43.9504585266113
54.92	45.0558471679688
54.96	46.0175819396973
55	47.0214309692383
55.04	53.2880249023438
55.08	53.7864570617676
55.12	43.9721832275391
55.16	35.9974708557129
55.2	47.217658996582
55.24	41.9552268981934
55.28	32.0439262390137
55.32	64.8402252197266
55.36	48.8783950805664
55.4	49.1239967346191
55.44	39.9160499572754
55.48	44.9618606567383
55.52	51.5906295776367
55.56	54.004467010498
55.6	47.8904647827148
55.64	50.1354866027832
55.68	44.8422698974609
55.72	44.9996490478516
55.76	33.8720207214355
55.8	50.9497909545898
55.84	50.815544128418
55.88	44.9076385498047
55.92	54.0100440979004
55.96	50.9185562133789
56	40.8879508972168
56.04	43.773193359375
56.08	42.0893783569336
56.12	35.9422950744629
56.16	38.9171524047852
56.2	39.1035079956055
56.24	27.8140563964844
56.28	51.7695236206055
56.32	50.766357421875
56.36	43.003059387207
56.4	42.7562065124512
56.44	36.9652481079102
56.48	53.3905220031738
56.52	31.1213722229004
56.56	48.9505386352539
56.6	40.9654922485352
56.64	38.8843231201172
56.68	58.1958999633789
56.72	46.8980979919434
56.76	42.6895217895508
56.8	37.0164031982422
56.84	34.8872108459473
56.88	41.879280090332
56.92	38.882453918457
56.96	44.3458251953125
57	55.9943199157715
57.04	49.3156661987305
57.08	42.1188812255859
57.12	39.9737701416016
57.16	56.0433502197266
57.2	45.0001831054688
57.24	49.8198699951172
57.28	51.0974578857422
57.32	45.041130065918
57.36	37.9283561706543
57.4	51.0122566223145
57.44	40.1543045043945
57.48	51.0276565551758
57.52	35.914306640625
57.56	42.2079391479492
57.6	41.8588104248047
57.64	33.2314147949219
57.68	47.0336418151855
57.72	39.8548431396484
57.76	38.2970428466797
57.8	44.9602584838867
57.84	51.264518737793
57.88	56.1626319885254
57.92	42.955738067627
57.96	50.1395034790039
58	44.9338150024414
58.04	32.1627235412598
58.08	38.9143486022949
58.12	40.0217208862305
58.16	39.8379364013672
58.2	48.1879959106445
58.24	43.1319313049316
58.28	52.0301094055176
58.32	46.8299140930176
58.36	44.709789276123
58.4	46.7338371276855
58.44	47.9733772277832
58.48	51.0063400268555
58.52	35.744556427002
58.56	57.9718132019043
58.6	35.1182556152344
58.64	48.8077163696289
58.68	43.9341354370117
58.72	48.9237060546875
58.76	51.017219543457
58.8	41.8716468811035
58.84	39.0262107849121
58.88	40.1907768249512
58.92	33.8784675598145
58.96	45.0604629516602
59	48.8179588317871
59.04	49.7276039123535
59.08	48.8802261352539
59.12	35.9783592224121
59.16	28.9252834320068
59.2	36.8580169677734
59.24	37.9472389221191
59.28	40.0281028747559
59.32	32.9136810302734
59.36	44.9829788208008
59.4	53.9236755371094
59.44	49.1876258850098
59.48	42.9662895202637
59.52	53.7190589904785
59.56	50.3155822753906
59.6	40.0214767456055
59.64	45.0178413391113
59.68	42.9801406860352
59.72	38.0879058837891
59.76	51.2777366638184
59.8	35.000057220459
59.84	39.2872467041016
59.88	51.2818984985352
59.92	35.2145195007324
59.96	37.9501266479492
60	37.7796936035156
60.04	58.6892127990723
60.08	38.9830017089844
60.12	49.0229835510254
60.16	28.0696430206299
60.2	44.0034675598145
60.24	48.6873168945313
60.28	50.9860801696777
60.32	42.5290031433105
60.36	44.0015716552734
60.4	44.7394409179688
60.44	52.8624610900879
60.48	28.0330638885498
60.52	50.0426330566406
60.56	37.9688987731934
60.6	53.8018760681152
60.64	44.9955940246582
60.68	40.8012542724609
60.72	49.7284126281738
60.76	46.7861328125
60.8	42.9084129333496
60.84	45.3593635559082
60.88	40.0859756469727
60.92	45.0383415222168
60.96	35.1246376037598
61	33.291316986084
61.04	41.9844284057617
61.08	54.0593528747559
61.12	39.3680191040039
61.16	49.0019111633301
61.2	32.1703262329102
61.24	40.8683013916016
61.28	50.8488426208496
61.32	40.2707901000977
61.36	34.1473007202148
61.4	42.8681335449219
61.44	40.0648536682129
61.48	35.0440292358398
61.52	37.9225769042969
61.56	39.8674278259277
61.6	36.9498825073242
61.64	41.9005279541016
61.68	38.8595314025879
61.72	46.0223388671875
61.76	44.807243347168
61.8	43.0198707580566
61.84	47.1607971191406
61.88	43.0860977172852
61.92	49.1213035583496
61.96	41.0453987121582
62	35.9862098693848
62.04	41.2734603881836
62.08	44.1589775085449
62.12	47.9046745300293
62.16	30.0677833557129
62.2	37.8650016784668
62.24	44.163158416748
62.28	40.9318389892578
62.32	46.9582138061523
62.36	34.959602355957
62.4	47.7449836730957
62.44	48.8775939941406
62.48	44.8253402709961
62.52	60.5748329162598
62.56	42.8412170410156
62.6	57.6224517822266
62.64	41.2883529663086
62.68	56.0788154602051
62.72	47.1534652709961
62.76	38.2114372253418
62.8	47.9245109558105
62.84	33.8675804138184
62.88	51.7442016601563
62.92	40.9138946533203
62.96	48.0627708435059
63	41.1598243713379
63.04	39.9627685546875
63.08	39.0660858154297
63.12	52.0042152404785
63.16	36.782600402832
63.2	44.9520950317383
63.24	55.7242622375488
63.28	41.1726455688477
63.32	48.8916778564453
63.36	44.9363784790039
63.4	49.0852165222168
63.44	39.8741683959961
63.48	45.9169654846191
63.52	45.9482803344727
63.56	57.2126502990723
63.6	40.8762626647949
63.64	42.8173637390137
63.68	48.385612487793
63.72	46.9451370239258
63.76	49.1225738525391
63.8	50.8534889221191
63.84	52.9851379394531
63.88	44.7939872741699
63.92	42.2250862121582
63.96	49.9472541809082
64	35.1926498413086
64.04	53.0490608215332
64.08	44.002311706543
64.12	49.0102653503418
64.16	43.138729095459
64.2	45.0186729431152
64.24	50.1672286987305
64.28	49.72314453125
64.32	35.0754127502441
64.36	42.0232238769531
64.4	50.7921943664551
64.44	42.13671875
64.48	44.9915466308594
64.52	33.8715667724609
64.56	40.0937690734863
64.6	38.8478813171387
64.64	46.0211601257324
64.68	34.7943077087402
64.72	42.2623825073242
64.76	46.0732727050781
64.8	44.7266311645508
64.84	38.4876480102539
64.88	40.9927864074707
64.92	43.9454345703125
64.96	36.0993766784668
65	33.8068656921387
65.04	42.653923034668
65.08	39.1755256652832
65.12	35.1305656433105
65.16	39.0301055908203
65.2	32.8912582397461
65.24	54.0065727233887
65.28	49.2864227294922
65.32	47.7676239013672
65.36	45.1079025268555
65.4	42.0294570922852
65.44	43.1466636657715
65.48	45.0522422790527
65.52	30.0309753417969
65.56	48.9808921813965
65.6	48.109619140625
65.64	38.2318153381348
65.68	40.1960525512695
65.72	42.8600807189941
65.76	41.957893371582
65.8	34.2101554870605
65.84	43.9308471679688
65.88	38.9495887756348
65.92	38.0097694396973
65.96	27.9429206848145
66	31.9155235290527
66.04	33.3474884033203
66.08	37.7814674377441
66.12	35.9755668640137
66.16	53.862979888916
66.2	36.8458251953125
66.24	39.0091247558594
66.28	28.0219173431396
66.32	28.2712364196777
66.36	47.0805435180664
66.4	38.6811485290527
66.44	43.1371574401855
66.48	30.8204898834229
66.52	36.8912239074707
66.56	46.9512939453125
66.6	49.0768699645996
66.64	44.0578002929688
66.68	49.0910682678223
66.72	34.9719161987305
66.76	42.1430168151855
66.8	39.9510154724121
66.84	39.1545677185059
66.88	36.8781585693359
66.92	35.2436065673828
66.96	44.0342292785645
67	46.0837898254395
67.04	26.8701248168945
67.08	39.904972076416
67.12	46.7111015319824
67.16	35.9304275512695
67.2	41.2761344909668
67.24	48.1363639831543
67.28	39.9492111206055
67.32	36.0162353515625
67.36	42.9709205627441
67.4	33.9726943969727
67.44	43.9398384094238
67.48	47.160816192627
67.52	31.8884334564209
67.56	35.213809967041
67.6	37.0414505004883
67.64	43.5018310546875
67.68	47.111213684082
67.72	29.2712707519531
67.76	34.956672668457
67.8	36.1836204528809
67.84	38.3245620727539
67.88	35.9677200317383
67.92	39.7711944580078
67.96	39.2038459777832
68	33.9678497314453
68.04	41.9312591552734
68.08	46.0481567382813
68.12	41.0111045837402
68.16	46.1283988952637
68.2	41.9884643554688
68.24	42.9653434753418
68.28	39.9521751403809
68.32	33.0372123718262
68.36	42.8020553588867
68.4	38.0560607910156
68.44	37.9986991882324
68.48	44.1450309753418
68.52	34.8630599975586
68.56	32.0400657653809
68.6	42.0096015930176
68.64	40.8633308410645
68.68	37.0568885803223
68.72	40.737476348877
68.76	46.0262336730957
68.8	41.818000793457
68.84	38.0937576293945
68.88	43.8306579589844
68.92	46.2996101379395
68.96	45.9742317199707
69	38.0724945068359
69.04	30.0578174591064
69.08	37.1199684143066
69.12	36.1292991638184
69.16	35.889518737793
69.2	37.9500465393066
69.24	52.0917701721191
69.28	31.1433410644531
69.32	31.7558097839355
69.36	40.7240600585938
69.4	47.1438903808594
69.44	50.0144729614258
69.48	36.0458450317383
69.52	41.9617652893066
69.56	38.6905212402344
69.6	32.9434127807617
69.64	42.9838027954102
69.68	42.1724739074707
69.72	31.9430141448975
69.76	34.961498260498
69.8	40.7949714660645
69.84	52.2255706787109
69.88	40.209644317627
69.92	37.8607177734375
69.96	39.916748046875
70	37.0017318725586
