# Supplementary material for: Amorphous nitride semiconductors with highly tunable optical and electronic properties: the benefits of disorder in Ca–Zn–N thin films
Source: Mater Horiz. 2024 Dec 16;12(6):1971–80. doi: 10.1039/d4mh01525h (PMC11667462; doi:10.1039/d4mh01525h)
Supplement: MH-012-D4MH01525H-s001 [file MH-012-D4MH01525H-s001.zip › Data/Figure1_XRD_AFM/GID_SB230925_10to60_0_06step_1d6degree_min_w_0_5.xy]

10	299.006805419922
10.06	276.30615234375
10.12	298.457977294922
10.18	278.014892578125
10.24	228.708068847656
10.3	263.056671142578
10.36	291.197570800781
10.42	317.042724609375
10.48	299.500030517578
10.54	285.792602539063
10.6	296.600646972656
10.66	269.844329833984
10.72	239.260467529297
10.78	259.455383300781
10.84	285.947814941406
10.9	294.130737304688
10.96	267.605499267578
11.02	249.480117797852
11.08	286.575531005859
11.14	270.078948974609
11.2	267.6318359375
11.26	243.218170166016
11.32	243.623443603516
11.38	270.423553466797
11.44	239.884826660156
11.5	233.586669921875
11.56	238.606307983398
11.62	241.247436523438
11.68	242.198440551758
11.74	228.710739135742
11.8	248.290802001953
11.86	214.357559204102
11.92	258.641448974609
11.98	271.565063476563
12.04	229.570404052734
12.1	238.861572265625
12.16	230.761596679688
12.22	223.468490600586
12.28	221.791839599609
12.34	214.060531616211
12.4	215.94482421875
12.46	230.073547363281
12.52	217.34245300293
12.58	230.109497070313
12.64	219.684387207031
12.7	220.579940795898
12.76	233.272033691406
12.82	214.924865722656
12.88	236.424942016602
12.94	226.333541870117
13	205.414367675781
13.06	227.697280883789
13.12	219.962997436523
13.18	248.088394165039
13.24	191.680923461914
13.3	189.703125
13.36	234.277206420898
13.42	211.610076904297
13.48	201.418563842773
13.54	222.542541503906
13.6	210.092834472656
13.66	169.127227783203
13.72	169.766372680664
13.78	208.389938354492
13.84	202.782638549805
13.9	188.644790649414
13.96	214.316162109375
14.02	188.832397460938
14.08	208.763000488281
14.14	203.211654663086
14.2	228.841598510742
14.26	211.83039855957
14.32	171.193664550781
14.38	198.616790771484
14.44	193.370361328125
14.5	193.178497314453
14.56	179.037963867188
14.62	201.516571044922
14.68	206.022033691406
14.74	208.789215087891
14.8	194.958251953125
14.86	187.589721679688
14.92	183.170333862305
14.98	192.936828613281
15.04	195.610244750977
15.1	198.935333251953
15.16	175.034378051758
15.22	204.966094970703
15.28	196.102737426758
15.34	188.475784301758
15.4	177.128952026367
15.46	195.000885009766
15.52	192.537231445313
15.58	167.749084472656
15.64	179.697265625
15.7	174.817459106445
15.76	178.453247070313
15.82	190.042297363281
15.88	167.108444213867
15.94	177.544052124023
16	190.699172973633
16.06	154.814270019531
16.12	171.339431762695
16.18	164.564331054688
16.24	177.321472167969
16.3	172.521697998047
16.36	167.824279785156
16.42	182.270919799805
16.48	166.428070068359
16.54	187.773895263672
16.6	182.009765625
16.66	182.134475708008
16.72	171.174606323242
16.78	174.608154296875
16.84	178.392532348633
16.9	163.581481933594
16.96	167.209426879883
17.02	155.885360717773
17.08	166.986907958984
17.14	148.371032714844
17.2	169.971099853516
17.26	161.288162231445
17.32	174.829467773438
17.38	165.33659362793
17.44	149.801010131836
17.5	145.375152587891
17.56	151.889434814453
17.62	174.546417236328
17.68	138.577728271484
17.74	165.536361694336
17.8	149.809722900391
17.86	157.808715820313
17.92	143.463989257813
17.98	146.855041503906
18.04	154.270919799805
18.1	173.116256713867
18.16	152.103302001953
18.22	153.944198608398
18.28	146.704895019531
18.34	148.623870849609
18.4	159.208938598633
18.46	154.182403564453
18.52	128.334762573242
18.58	125.471839904785
18.64	134.446655273438
18.7	155.992050170898
18.76	137.853378295898
18.82	140.00520324707
18.88	141.72607421875
18.94	149.017578125
19	143.071975708008
19.06	135.989501953125
19.12	157.455368041992
19.18	129.550216674805
19.24	123.738784790039
19.3	138.210525512695
19.36	132.829467773438
19.42	140.758239746094
19.48	133.76432800293
19.54	144.179901123047
19.6	121.792167663574
19.66	143.773010253906
19.72	126.752815246582
19.78	135.381454467773
19.84	135.718704223633
19.9	134.455505371094
19.96	140.419143676758
20.02	150.066009521484
20.08	130.699371337891
20.14	131.668014526367
20.2	121.228446960449
20.26	139.848678588867
20.32	134.330520629883
20.38	130.958221435547
20.44	123.662261962891
20.5	124.845695495605
20.56	130.367294311523
20.62	124.255577087402
20.68	130.67626953125
20.74	130.504943847656
20.8	144.832260131836
20.86	154.072937011719
20.92	137.892593383789
20.98	119.142066955566
21.04	129.92903137207
21.1	130.041534423828
21.16	134.799118041992
21.22	119.116226196289
21.28	131.684951782227
21.34	125.899505615234
21.4	135.82275390625
21.46	119.002731323242
21.52	117.622123718262
21.58	110.706657409668
21.64	121.272430419922
21.7	114.711532592773
21.76	110.794898986816
21.82	117.896621704102
21.88	116.004783630371
21.94	126.779914855957
22	135.5361328125
22.06	121.891708374023
22.12	128.317962646484
22.18	114.596389770508
22.24	156.359313964844
22.3	124.022850036621
22.36	117.796669006348
22.42	122.280853271484
22.48	125.624504089355
22.54	119.779975891113
22.6	106.537406921387
22.66	113.829246520996
22.72	105.719802856445
22.78	123.585258483887
22.84	105.842269897461
22.9	126.519813537598
22.96	83.5507965087891
23.02	114.287643432617
23.08	111.458625793457
23.14	127.11840057373
23.2	99.9643478393555
23.26	99.7350540161133
23.32	118.20435333252
23.38	114.753242492676
23.44	114.986640930176
23.5	116.964218139648
23.56	115.965965270996
23.62	92.9203491210938
23.68	117.534965515137
23.74	103.352935791016
23.8	110.997283935547
23.86	98.638542175293
23.92	107.495986938477
23.98	109.023292541504
24.04	96.4424362182617
24.1	120.677223205566
24.16	133.920745849609
24.22	109.714492797852
24.28	113.827224731445
24.34	123.277961730957
24.4	120.912467956543
24.46	113.45581817627
24.52	116.134727478027
24.58	108.854774475098
24.64	113.800178527832
24.7	106.747413635254
24.76	108.702705383301
24.82	102.416427612305
24.88	93.2032470703125
24.94	102.708976745605
25	91.9638595581055
25.06	100.788215637207
25.12	115.802268981934
25.18	92.5364227294922
25.24	114.606597900391
25.3	105.716194152832
25.36	112.942962646484
25.42	95.7058410644531
25.48	104.567756652832
25.54	94.869987487793
25.6	103.818580627441
25.66	110.619766235352
25.72	117.792472839355
25.78	93.0364532470703
25.84	104.173400878906
25.9	103.970222473145
25.96	114.792221069336
26.02	113.253677368164
26.08	100.121002197266
26.14	90.9170684814453
26.2	85.4709777832031
26.26	98.7230606079102
26.32	102.393089294434
26.38	106.367660522461
26.44	100.648307800293
26.5	86.1155548095703
26.56	84.652099609375
26.62	87.0787887573242
26.68	96.7449645996094
26.74	95.184944152832
26.8	105.692970275879
26.86	104.79817199707
26.92	92.0188674926758
26.98	82.9339981079102
27.04	92.2484359741211
27.1	103.727699279785
27.16	108.980697631836
27.22	108.83464050293
27.28	109.902809143066
27.34	118.212593078613
27.4	100.430694580078
27.46	97.3003234863281
27.52	103.996078491211
27.58	116.460487365723
27.64	97.7459945678711
27.7	109.28116607666
27.76	82.8577041625977
27.82	99.8376617431641
27.88	82.0520553588867
27.94	101.139930725098
28	88.0196304321289
28.06	90.633674621582
28.12	100.970993041992
28.18	102.365852355957
28.24	106.985298156738
28.3	98.1965713500977
28.36	106.425941467285
28.42	88.5910949707031
28.48	117.865005493164
28.54	92.9357376098633
28.6	82.5836639404297
28.66	98.8660659790039
28.72	106.713569641113
28.78	104.666549682617
28.84	118.046234130859
28.9	106.655250549316
28.96	115.860778808594
29.02	109.877349853516
29.08	103.560211181641
29.14	101.971984863281
29.2	104.573432922363
29.26	117.034606933594
29.32	123.627128601074
29.38	83.8972930908203
29.44	94.9070358276367
29.5	97.5571517944336
29.56	106.886260986328
29.62	101.634117126465
29.68	119.930030822754
29.74	100.141082763672
29.8	115.978164672852
29.86	114.589569091797
29.92	128.635604858398
29.98	123.08374786377
30.04	125.563301086426
30.1	122.769271850586
30.16	112.184776306152
30.22	129.034729003906
30.28	129.588912963867
30.34	128.552764892578
30.4	133.459426879883
30.46	129.796447753906
30.52	118.578880310059
30.58	152.677520751953
30.64	133.673187255859
30.7	152.769454956055
30.76	166.610061645508
30.82	148.822982788086
30.88	138.6435546875
30.94	164.434524536133
31	156.375732421875
31.06	168.651000976563
31.12	161.435836791992
31.18	164.084899902344
31.24	201.178115844727
31.3	206.296340942383
31.36	181.77946472168
31.42	185.440185546875
31.48	223.905807495117
31.54	211.029937744141
31.6	205.789291381836
31.66	199.222427368164
31.72	205.823135375977
31.78	218.320922851563
31.84	211.944473266602
31.9	207.326599121094
31.96	217.782272338867
32.02	231.824645996094
32.08	236.363891601563
32.14	232.852920532227
32.2	253.682983398438
32.26	225.890365600586
32.32	251.419128417969
32.38	240.342483520508
32.44	227.489059448242
32.5	251.216979980469
32.56	256.420837402344
32.62	253.533218383789
32.68	268.110809326172
32.74	273.502899169922
32.8	255.509567260742
32.86	259.661499023438
32.92	278.754577636719
32.98	277.740051269531
33.04	293.672668457031
33.1	269.786071777344
33.16	271.399536132813
33.22	301.570648193359
33.28	262.983551025391
33.34	306.219757080078
33.4	271.813018798828
33.46	303.899017333984
33.52	315.911895751953
33.58	313.168395996094
33.64	299.844299316406
33.7	287.198181152344
33.76	297.766754150391
33.82	335.204254150391
33.88	335.759490966797
33.94	338.067749023438
34	326.887451171875
34.06	343.970458984375
34.12	314.105072021484
34.18	334.330230712891
34.24	339.182037353516
34.3	370.854675292969
34.36	388.475677490234
34.42	332.876983642578
34.48	340.961853027344
34.54	365.560607910156
34.6	342.319274902344
34.66	371.733734130859
34.72	332.09765625
34.78	374.363006591797
34.84	331.877288818359
34.9	317.280822753906
34.96	331.778015136719
35.02	308.087982177734
35.08	327.512451171875
35.14	286.275665283203
35.2	289.954895019531
35.26	287.943145751953
35.32	284.352874755859
35.38	325.039947509766
35.44	299.109741210938
35.5	279.024169921875
35.56	282.009429931641
35.62	267.558319091797
35.68	292.901733398438
35.74	302.104949951172
35.8	228.388244628906
35.86	288.613861083984
35.92	263.513549804688
35.98	297.256195068359
36.04	279.4580078125
36.1	268.412872314453
36.16	292.305908203125
36.22	263.548858642578
36.28	255.494857788086
36.34	251.537185668945
36.4	287.511077880859
36.46	255.468338012695
36.52	245.403625488281
36.58	244.928161621094
36.64	274.71240234375
36.7	241.797637939453
36.76	259.136810302734
36.82	242.607299804688
36.88	237.344039916992
36.94	289.340209960938
37	259.24609375
37.06	230.353469848633
37.12	201.278060913086
37.18	257.960540771484
37.24	232.117324829102
37.3	235.553176879883
37.36	235.858657836914
37.42	238.4423828125
37.48	202.375030517578
37.54	237.111114501953
37.6	222.102172851563
37.66	235.515884399414
37.72	212.953948974609
37.78	217.384658813477
37.84	216.386260986328
37.9	209.876892089844
37.96	201.636672973633
38.02	225.256271362305
38.08	215.692413330078
38.14	198.740829467773
38.2	198.789566040039
38.26	203.784530639648
38.32	204.448791503906
38.38	208.505218505859
38.44	208.587905883789
38.5	192.420593261719
38.56	199.622375488281
38.62	208.340179443359
38.68	206.369049072266
38.74	220.878005981445
38.8	196.498733520508
38.86	166.854644775391
38.92	203.316345214844
38.98	214.259902954102
39.04	185.401153564453
39.1	179.138259887695
39.16	175.669525146484
39.22	170.254211425781
39.28	178.793518066406
39.34	174.078247070313
39.4	159.036376953125
39.46	154.573089599609
39.52	181.726821899414
39.58	186.118759155273
39.64	175.44580078125
39.7	180.716217041016
39.76	149.595123291016
39.82	155.450241088867
39.88	157.098220825195
39.94	160.087677001953
40	184.861053466797
40.06	190.961654663086
40.12	158.530044555664
40.18	168.778076171875
40.24	164.68473815918
40.3	147.406127929688
40.36	168.895904541016
40.42	173.28205871582
40.48	151.515533447266
40.54	153.315689086914
40.6	152.020980834961
40.66	154.545074462891
40.72	130.86833190918
40.78	156.465301513672
40.84	126.250030517578
40.9	166.780029296875
40.96	149.832962036133
41.02	143.719207763672
41.08	144.027374267578
41.14	145.699569702148
41.2	132.068878173828
41.26	121.302116394043
41.32	131.765045166016
41.38	146.862854003906
41.44	146.063827514648
41.5	145.224838256836
41.56	140.819244384766
41.62	153.618453979492
41.68	146.325576782227
41.74	134.706527709961
41.8	149.981201171875
41.86	174.049667358398
41.92	160.082046508789
41.98	129.859664916992
42.04	126.13346862793
42.1	136.205230712891
42.16	153.107070922852
42.22	150.124420166016
42.28	158.603515625
42.34	130.096908569336
42.4	148.944366455078
42.46	120.686676025391
42.52	136.934600830078
42.58	126.955581665039
42.64	133.420761108398
42.7	120.823318481445
42.76	123.489196777344
42.82	112.076789855957
42.88	108.037315368652
42.94	116.75382232666
43	161.123229980469
43.06	133.479232788086
43.12	104.187232971191
43.18	153.985290527344
43.24	126.587715148926
43.3	120.732322692871
43.36	102.916046142578
43.42	120.909713745117
43.48	110.905006408691
43.54	112.82884979248
43.6	118.001106262207
43.66	123.228729248047
43.72	114.121765136719
43.78	132.708419799805
43.84	107.339851379395
43.9	99.9858169555664
43.96	100.152610778809
44.02	108.635383605957
44.08	117.95174407959
44.14	95.9457168579102
44.2	101.480606079102
44.26	111.769157409668
44.32	89.9145889282227
44.38	113.039268493652
44.44	109.708106994629
44.5	92.6894607543945
44.56	101.958023071289
44.62	102.129165649414
44.68	111.596244812012
44.74	111.690696716309
44.8	110.810523986816
44.86	114.664207458496
44.92	90.9416351318359
44.98	106.764259338379
45.04	99.6885223388672
45.1	102.499923706055
45.16	109.538200378418
45.22	114.248748779297
45.28	97.7309417724609
45.34	102.877799987793
45.4	97.6189270019531
45.46	111.332252502441
45.52	99.7533187866211
45.58	114.855033874512
45.64	132.545867919922
45.7	81.9825134277344
45.76	104.048858642578
45.82	97.8368301391602
45.88	113.097557067871
45.94	96.8408813476563
46	97.2686920166016
46.06	96.6763687133789
46.12	115.288833618164
46.18	109.194694519043
46.24	117.592308044434
46.3	97.9259567260742
46.36	98.8907318115234
46.42	92.8684158325195
46.48	95.7098236083984
46.54	94.8177185058594
46.6	90.7547760009766
46.66	100.806312561035
46.72	95.5350494384766
46.78	109.826889038086
46.84	88.7131500244141
46.9	100.106437683105
46.96	90.9041290283203
47.02	103.070236206055
47.08	105.83447265625
47.14	104.958717346191
47.2	113.839233398438
47.26	104.981437683105
47.32	96.9117202758789
47.38	107.005767822266
47.44	91.1668167114258
47.5	102.333740234375
47.56	93.0084075927734
47.62	109.630012512207
47.68	98.4399108886719
47.74	82.3342514038086
47.8	78.9205856323242
47.86	112.998954772949
47.92	95.0051574707031
47.98	107.910263061523
48.04	94.5354614257813
48.1	83.0823440551758
48.16	105.847213745117
48.22	92.0217742919922
48.28	100.604202270508
48.34	100.927536010742
48.4	100.665077209473
48.46	105.113105773926
48.52	104.475189208984
48.58	105.738288879395
48.64	95.679443359375
48.7	97.6262054443359
48.76	92.4608154296875
48.82	85.1590118408203
48.88	85.7735137939453
48.94	101.561874389648
49	87.8866424560547
49.06	87.0156173706055
49.12	89.7429885864258
49.18	90.9547958374023
49.24	92.6814193725586
49.3	100.693321228027
49.36	109.446365356445
49.42	80.6984100341797
49.48	90.5115280151367
49.54	102.828025817871
49.6	94.9738616943359
49.66	90.7019348144531
49.72	93.9997177124023
49.78	101.195137023926
49.84	94.8748550415039
49.9	101.823173522949
49.96	81.6935882568359
50.02	113.776679992676
50.08	100.847389221191
50.14	81.7200317382813
50.2	85.8066711425781
50.26	96.6927490234375
50.32	102.836723327637
50.38	81.7207641601563
50.44	87.1341705322266
50.5	115.444763183594
50.56	112.681739807129
50.62	83.5657958984375
50.68	96.2004547119141
50.74	99.3053588867188
50.8	77.7841186523438
50.86	103.641418457031
50.92	80.010627746582
50.98	90.9993209838867
51.04	87.8164901733398
51.1	85.0733337402344
51.16	95.7277450561523
51.22	93.9038925170898
51.28	81.9045257568359
51.34	99.8889083862305
51.4	115.694107055664
51.46	97.1310806274414
51.52	102.217987060547
51.58	71.0305404663086
51.64	94.8131942749023
51.7	109.91136932373
51.76	85.2753982543945
51.82	95.8565368652344
51.88	91.0901260375977
51.94	82.2589645385742
52	99.8861770629883
52.06	79.5189437866211
52.12	98.9390487670898
52.18	93.0546417236328
52.24	107.92204284668
52.3	96.7851486206055
52.36	96.6005554199219
52.42	91.4447021484375
52.48	81.041130065918
52.54	95.6431350708008
52.6	85.7868957519531
52.66	67.9697418212891
52.72	97.6924285888672
52.78	92.9872131347656
52.84	81.6533126831055
52.9	83.2272720336914
52.96	101.866790771484
53.02	86.841438293457
53.08	73.057746887207
53.14	96.8076248168945
53.2	78.9271087646484
53.26	83.8654556274414
53.32	101.99097442627
53.38	93.8549575805664
53.44	70.6924667358398
53.5	77.6991806030273
53.56	81.6727447509766
53.62	103.438926696777
53.68	78.7560119628906
53.74	94.9667434692383
53.8	96.7613143920898
53.86	91.8830032348633
53.92	94.8637619018555
53.98	87.9596481323242
54.04	80.8358306884766
54.1	89.8658142089844
54.16	93.804328918457
54.22	100.864669799805
54.28	77.6835784912109
54.34	101.407020568848
54.4	103.643913269043
54.46	98.5110626220703
54.52	95.740592956543
54.58	97.9959716796875
54.64	83.7816467285156
54.7	77.8199462890625
54.76	81.6538391113281
54.82	84.713996887207
54.88	100.575263977051
54.94	74.9757919311523
55	88.5638961791992
55.06	84.2905883789063
55.12	88.0220565795898
55.18	104.2880859375
55.24	94.8549041748047
55.3	96.0580139160156
55.36	97.7006988525391
55.42	94.7754592895508
55.48	86.7351531982422
55.54	72.6033325195313
55.6	90.0349273681641
55.66	85.6287155151367
55.72	101.606521606445
55.78	78.8593444824219
55.84	82.9878082275391
55.9	84.0679244995117
55.96	90.3238754272461
56.02	103.100463867188
56.08	96.7195129394531
56.14	87.5423126220703
56.2	106.104118347168
56.26	73.7951812744141
56.32	97.0047760009766
56.38	94.8191452026367
56.44	99.1823196411133
56.5	86.8753128051758
56.56	81.2253036499023
56.62	96.8415145874023
56.68	77.6388778686523
56.74	79.9126815795898
56.8	79.3906021118164
56.86	80.7942276000977
56.92	106.812660217285
56.98	71.0163650512695
57.04	80.8196029663086
57.1	87.2550735473633
57.16	87.9244003295898
57.22	98.9899978637695
57.28	87.9158554077148
57.34	80.7534027099609
57.4	64.9824752807617
57.46	77.8412551879883
57.52	96.4164276123047
57.58	97.2004318237305
57.64	129.622970581055
57.7	94.0928955078125
57.76	75.085205078125
57.82	94.8501510620117
57.88	94.497314453125
57.94	88.9362182617188
58	103.722434997559
58.06	85.6195449829102
58.12	90.9548797607422
58.18	85.9501876831055
58.24	105.630180358887
58.3	83.2073822021484
58.36	96.6699676513672
58.42	87.5323791503906
58.48	97.7369155883789
58.54	97.1914443969727
58.6	67.8525161743164
58.66	99.7840423583984
58.72	101.666976928711
58.78	96.6982192993164
58.84	92.6449813842773
58.9	80.8108825683594
58.96	82.0626525878906
59.02	90.6818237304688
59.08	80.7366256713867
59.14	81.6966857910156
59.2	88.7736968994141
59.26	90.6269607543945
59.32	98.0152587890625
59.38	81.3305358886719
59.44	94.5390853881836
59.5	89.7893829345703
59.56	69.2636642456055
59.62	75.3397369384766
59.68	103.797676086426
59.74	103.858779907227
59.8	75.0075225830078
59.86	81.8268432617188
59.92	91.5141677856445
59.98	79.8031005859375
