# Supplementary material for: Amorphous nitride semiconductors with highly tunable optical and electronic properties: the benefits of disorder in Ca–Zn–N thin films
Source: Mater Horiz. 2024 Dec 16;12(6):1971–80. doi: 10.1039/d4mh01525h (PMC11667462; doi:10.1039/d4mh01525h)
Supplement: MH-012-D4MH01525H-s001 [file MH-012-D4MH01525H-s001.zip › Data/Figure1_XRD_AFM/GID_SB231005_10to80_0_06step_1d6degree_min_w_0_5.xy]

10	67.9732131958008
10.06	68.8180847167969
10.12	79.8248596191406
10.18	69.2522048950195
10.24	62.0459403991699
10.3	68.8059768676758
10.36	76.8514175415039
10.42	74.8256530761719
10.48	81.7177124023438
10.54	76.9352416992188
10.6	63.0854148864746
10.66	62.7458839416504
10.72	62.4781074523926
10.78	62.723072052002
10.84	58.6069221496582
10.9	73.8973999023438
10.96	57.7229156494141
11.02	71.7521438598633
11.08	82.7709808349609
11.14	78.6859741210938
11.2	75.8918151855469
11.26	61.0720329284668
11.32	58.7683639526367
11.38	83.6155242919922
11.44	67.064582824707
11.5	76.2819213867188
11.56	73.4121551513672
11.62	62.472843170166
11.68	71.100959777832
11.74	62.4143905639648
11.8	68.9352188110352
11.86	51.5134735107422
11.92	79.2205429077148
11.98	62.9510383605957
12.04	66.8495864868164
12.1	61.7224807739258
12.16	48.8652000427246
12.22	68.6322021484375
12.28	72.5936737060547
12.34	68.6214904785156
12.4	69.0079116821289
12.46	57.1348762512207
12.52	65.0191040039063
12.58	70.5476379394531
12.64	49.6908340454102
12.7	55.9229431152344
12.76	48.874683380127
12.82	54.9865112304688
12.88	66.5804748535156
12.94	62.8859062194824
13	64.0641632080078
13.06	76.732551574707
13.12	50.872127532959
13.18	76.7153396606445
13.24	59.6413230895996
13.3	59.791862487793
13.36	65.0115814208984
13.42	54.9160118103027
13.48	52.33935546875
13.54	68.9671325683594
13.6	51.7405776977539
13.66	60.5251617431641
13.72	55.7263221740723
13.78	59.9841995239258
13.84	75.8051223754883
13.9	75.6565551757813
13.96	55.2131614685059
14.02	64.0807723999023
14.08	64.8982467651367
14.14	67.1050109863281
14.2	63.5656814575195
14.26	73.0352325439453
14.32	75.6917953491211
14.38	81.5527114868164
14.44	96.6197814941406
14.5	141.409729003906
14.56	167.371307373047
14.62	273.246429443359
14.68	407.950439453125
14.74	497.411926269531
14.8	577.071838378906
14.86	648.033813476563
14.92	550.245178222656
14.98	476.527801513672
15.04	315.434448242188
15.1	151.42578125
15.16	120.410148620605
15.22	90.5615386962891
15.28	57.6837272644043
15.34	77.8045120239258
15.4	65.9521713256836
15.46	72.6152801513672
15.52	62.7743682861328
15.58	63.7626037597656
15.64	57.8608283996582
15.7	65.3114318847656
15.76	57.8785247802734
15.82	54.460132598877
15.88	53.8507766723633
15.94	52.9387283325195
16	57.9307708740234
16.06	47.7064781188965
16.12	56.3710975646973
16.18	42.1214599609375
16.24	59.6878967285156
16.3	54.8120307922363
16.36	55.7879867553711
16.42	54.9563751220703
16.48	40.8984146118164
16.54	46.0120010375977
16.6	64.8430480957031
16.66	63.7214698791504
16.72	48.2915306091309
16.78	44.8605499267578
16.84	59.102912902832
16.9	56.6048202514648
16.96	43.7673149108887
17.02	52.6834831237793
17.08	50.877685546875
17.14	48.5752639770508
17.2	58.9060478210449
17.26	58.868724822998
17.32	42.5129051208496
17.38	52.8503799438477
17.44	52.7637100219727
17.5	45.7367820739746
17.56	48.8775634765625
17.62	43.7949371337891
17.68	50.772403717041
17.74	49.7686347961426
17.8	55.9454917907715
17.86	58.7112083435059
17.92	54.6981811523438
17.98	65.7535629272461
18.04	59.7587623596191
18.1	50.3007888793945
18.16	67.341667175293
18.22	45.0211753845215
18.28	47.8207244873047
18.34	49.6834564208984
18.4	48.2636566162109
18.46	40.8729095458984
18.52	41.0540618896484
18.58	34.9823455810547
18.64	50.0800170898438
18.7	50.6365394592285
18.76	57.9255104064941
18.82	44.8454627990723
18.88	50.9185638427734
18.94	49.8171081542969
19	46.0246658325195
19.06	39.6573905944824
19.12	49.9903144836426
19.18	41.0238876342773
19.24	36.7547340393066
19.3	42.8493843078613
19.36	41.1062622070313
19.42	43.7581100463867
19.48	51.5268859863281
19.54	47.8184051513672
19.6	45.220100402832
19.66	50.9510459899902
19.72	43.8227615356445
19.78	50.0272941589355
19.84	66.6709136962891
19.9	36.0569000244141
19.96	47.4968070983887
20.02	50.0931625366211
20.08	40.8957595825195
20.14	46.831958770752
20.2	45.7084159851074
20.26	50.6670989990234
20.32	44.8956871032715
20.38	45.4882621765137
20.44	30.2162799835205
20.5	48.8407402038574
20.56	51.9225540161133
20.62	55.5440216064453
20.68	62.7822608947754
20.74	47.9339942932129
20.8	33.712459564209
20.86	52.6493301391602
20.92	49.846607208252
20.98	46.1627349853516
21.04	51.1824836730957
21.1	41.0742797851563
21.16	33.7613792419434
21.22	33.8323059082031
21.28	43.5531921386719
21.34	33.786304473877
21.4	44.9185600280762
21.46	39.7624931335449
21.52	40.6364669799805
21.58	38.0285758972168
21.64	48.6650886535645
21.7	53.1133766174316
21.76	33.0567893981934
21.82	44.830738067627
21.88	41.888557434082
21.94	37.7260360717773
22	49.8827972412109
22.06	48.1357917785645
22.12	47.4000015258789
22.18	51.9062118530273
22.24	39.3111686706543
22.3	37.8282356262207
22.36	39.9629173278809
22.42	45.1516418457031
22.48	42.6953239440918
22.54	41.8635444641113
22.6	47.604419708252
22.66	36.6284866333008
22.72	36.8084297180176
22.78	57.8340225219727
22.84	41.7842292785645
22.9	37.1271667480469
22.96	46.859561920166
23.02	38.2012557983398
23.08	49.2299308776855
23.14	50.8724899291992
23.2	45.5512886047363
23.26	33.898021697998
23.32	42.0260162353516
23.38	32.3023109436035
23.44	32.8691291809082
23.5	44.8757476806641
23.56	36.7003059387207
23.62	53.5657234191895
23.68	45.6101570129395
23.74	50.7008972167969
23.8	47.7374839782715
23.86	44.9538803100586
23.92	37.9463119506836
23.98	29.8289031982422
24.04	36.8790054321289
24.1	47.6285552978516
24.16	59.668384552002
24.22	39.0562477111816
24.28	34.0517768859863
24.34	34.9408378601074
24.4	39.8355484008789
24.46	41.0345115661621
24.52	54.0598335266113
24.58	43.743350982666
24.64	49.8046989440918
24.7	43.6910362243652
24.76	36.6646919250488
24.82	45.8008880615234
24.88	45.7673034667969
24.94	41.8597221374512
25	46.8347511291504
25.06	46.0553588867188
25.12	54.0736999511719
25.18	47.7853240966797
25.24	44.1622428894043
25.3	39.6646728515625
25.36	53.8783416748047
25.42	49.8088455200195
25.48	40.1776123046875
25.54	28.0962066650391
25.6	45.655029296875
25.66	45.0026321411133
25.72	37.8136253356934
25.78	39.790943145752
25.84	45.9183158874512
25.9	36.6306457519531
25.96	42.9053192138672
26.02	33.7405471801758
26.08	44.9428100585938
26.14	39.9415130615234
26.2	44.7155532836914
26.26	31.1432628631592
26.32	51.5343704223633
26.38	30.8577194213867
26.44	50.6953201293945
26.5	44.8851547241211
26.56	28.7714729309082
26.62	41.8698348999023
26.68	37.7816886901855
26.74	28.0683975219727
26.8	36.7356376647949
26.86	45.5548515319824
26.92	36.7877807617188
26.98	34.1511573791504
27.04	39.9856948852539
27.1	28.7391338348389
27.16	37.1039657592773
27.22	39.8163681030273
27.28	33.7106628417969
27.34	41.7482872009277
27.4	37.0929412841797
27.46	28.1462917327881
27.52	46.6967277526855
27.58	41.6536293029785
27.64	32.8325958251953
27.7	25.7989864349365
27.76	37.8393135070801
27.82	43.8297576904297
27.88	41.8162117004395
27.94	47.8672981262207
28	46.0378265380859
28.06	30.7172145843506
28.12	42.9640312194824
28.18	30.8171920776367
28.24	32.9134292602539
28.3	45.7930946350098
28.36	45.9895477294922
28.42	37.8487930297852
28.48	45.7156028747559
28.54	44.9904632568359
28.6	34.6231575012207
28.66	35.8745307922363
28.72	48.6900787353516
28.78	38.7299118041992
28.84	32.9188194274902
28.9	41.0708198547363
28.96	36.8134918212891
29.02	45.828670501709
29.08	54.8416061401367
29.14	34.8652801513672
29.2	36.7449531555176
29.26	48.6883087158203
29.32	32.8601379394531
29.38	60.8007507324219
29.44	45.8640060424805
29.5	42.9881019592285
29.56	57.7709426879883
29.62	53.6620330810547
29.68	52.9635200500488
29.74	58.6963844299316
29.8	58.7234954833984
29.86	65.8782119750977
29.92	62.5799522399902
29.98	54.8281898498535
30.04	59.7326431274414
30.1	44.7303276062012
30.16	61.6308517456055
30.22	68.7992477416992
30.28	55.6144409179688
30.34	64.817253112793
30.4	67.1995162963867
30.46	53.5721015930176
30.52	58.6795272827148
30.58	60.9666748046875
30.64	53.837043762207
30.7	57.7170677185059
30.76	82.64501953125
30.82	73.7692642211914
30.88	64.7498474121094
30.94	55.8291511535645
31	61.4336433410645
31.06	66.6052780151367
31.12	73.7865219116211
31.18	71.6706237792969
31.24	64.7828216552734
31.3	87.5978240966797
31.36	66.55810546875
31.42	88.9195709228516
31.48	91.5452728271484
31.54	95.3801956176758
31.6	100.431007385254
31.66	86.6583938598633
31.72	92.8594360351563
31.78	104.962188720703
31.84	82.6359329223633
31.9	96.3484420776367
31.96	90.5730743408203
32.02	89.7580871582031
32.08	87.764762878418
32.14	130.063903808594
32.2	108.786895751953
32.26	96.4471206665039
32.32	108.351699829102
32.38	115.336311340332
32.44	113.670059204102
32.5	154.291152954102
32.56	128.749176025391
32.62	123.532958984375
32.68	123.724960327148
32.74	116.451728820801
32.8	138.071990966797
32.86	156.812759399414
32.92	116.533508300781
32.98	144.341262817383
33.04	127.6318359375
33.1	150.764099121094
33.16	152.446395874023
33.22	151.262817382813
33.28	224.251098632813
33.34	246.498596191406
33.4	268.555267333984
33.46	275.988037109375
33.52	290.563354492188
33.58	305.458160400391
33.64	251.015441894531
33.7	261.746551513672
33.76	203.497146606445
33.82	203.874252319336
33.88	226.246109008789
33.94	174.909484863281
34	169.342849731445
34.06	171.409149169922
34.12	207.604248046875
34.18	217.953506469727
34.24	192.568008422852
34.3	227.179977416992
34.36	205.06330871582
34.42	191.947418212891
34.48	227.461135864258
34.54	217.458709716797
34.6	199.616744995117
34.66	211.265167236328
34.72	221.286407470703
34.78	232.703399658203
34.84	186.837478637695
34.9	191.894424438477
34.96	193.193252563477
35.02	180.432510375977
35.08	196.089141845703
35.14	164.374526977539
35.2	180.998153686523
35.26	160.344131469727
35.32	185.682662963867
35.38	179.606948852539
35.44	187.803070068359
35.5	176.65461730957
35.56	153.172286987305
35.62	168.494354248047
35.68	168.34538269043
35.74	169.315200805664
35.8	157.194671630859
35.86	175.23388671875
35.92	166.535385131836
35.98	193.101669311523
36.04	164.768630981445
36.1	189.532989501953
36.16	187.669662475586
36.22	184.383895874023
36.28	161.01725769043
36.34	188.552459716797
36.4	159.060180664063
36.46	175.662734985352
36.52	175.403228759766
36.58	167.616226196289
36.64	167.711181640625
36.7	171.104217529297
36.76	173.245513916016
36.82	181.654724121094
36.88	164.454772949219
36.94	180.539505004883
37	142.742889404297
37.06	157.377716064453
37.12	160.617706298828
37.18	162.872314453125
37.24	128.92350769043
37.3	152.438171386719
37.36	126.254135131836
37.42	152.001708984375
37.48	133.594360351563
37.54	142.672714233398
37.6	139.553680419922
37.66	134.525909423828
37.72	123.472702026367
37.78	118.768768310547
37.84	122.092216491699
37.9	120.53596496582
37.96	126.500213623047
38.02	91.5256500244141
38.08	100.547370910645
38.14	110.50959777832
38.2	133.188766479492
38.26	133.761306762695
38.32	95.3516082763672
38.38	117.801811218262
38.44	116.754089355469
38.5	104.584747314453
38.56	117.727478027344
38.62	101.812881469727
38.68	99.6363677978516
38.74	103.495704650879
38.8	113.590408325195
38.86	119.639739990234
38.92	129.954055786133
38.98	110.113594055176
39.04	102.463790893555
39.1	98.47265625
39.16	116.726783752441
39.22	120.732902526855
39.28	119.363609313965
39.34	95.8365707397461
39.4	109.395698547363
39.46	84.946403503418
39.52	83.8604431152344
39.58	81.5471878051758
39.64	95.6201171875
39.7	82.648551940918
39.76	104.854270935059
39.82	101.709869384766
39.88	96.6761474609375
39.94	94.7095108032227
40	97.6452178955078
40.06	98.4424591064453
40.12	89.560661315918
40.18	82.5684814453125
40.24	109.231712341309
40.3	102.582908630371
40.36	75.7003860473633
40.42	96.2474975585938
40.48	91.8815612792969
40.54	109.67163848877
40.6	95.8265914916992
40.66	88.2325439453125
40.72	92.9288635253906
40.78	98.7951736450195
40.84	80.7733840942383
40.9	86.9888916015625
40.96	93.2122421264648
41.02	82.6945953369141
41.08	71.080810546875
41.14	87.7512435913086
41.2	88.6310806274414
41.26	92.497200012207
41.32	65.7775192260742
41.38	74.4225234985352
41.44	89.3689727783203
41.5	78.4806289672852
41.56	88.4530334472656
41.62	93.0205764770508
41.68	88.7118606567383
41.74	91.7964477539063
41.8	103.456581115723
41.86	95.4864959716797
41.92	93.8562240600586
41.98	137.712310791016
42.04	94.5437164306641
42.1	112.251777648926
42.16	110.45051574707
42.22	145.508834838867
42.28	146.565063476563
42.34	186.940963745117
42.4	209.360000610352
42.46	295.621124267578
42.52	343.718200683594
42.58	406.885345458984
42.64	467.124755859375
42.7	499.785339355469
42.76	487.233489990234
42.82	426.888977050781
42.88	407.217254638672
42.94	294.929382324219
43	260.371795654297
43.06	206.935607910156
43.12	180.465682983398
43.18	150.001617431641
43.24	177.351364135742
43.3	152.10302734375
43.36	136.667526245117
43.42	145.870697021484
43.48	128.482238769531
43.54	119.227531433105
43.6	100.25479888916
43.66	90.6603164672852
43.72	102.851768493652
43.78	104.150779724121
43.84	93.9911956787109
43.9	103.515640258789
43.96	84.7423095703125
44.02	96.927360534668
44.08	79.9995498657227
44.14	74.4700393676758
44.2	88.6299133300781
44.26	74.7790069580078
44.32	83.8842239379883
44.38	60.851634979248
44.44	67.0752716064453
44.5	77.7449035644531
44.56	73.9419250488281
44.62	60.4922256469727
44.68	59.6415023803711
44.74	82.0118560791016
44.8	66.3071670532227
44.86	83.7343902587891
44.92	92.2407455444336
44.98	93.7167358398438
45.04	100.96044921875
45.1	117.862030029297
45.16	132.656494140625
45.22	206.899978637695
45.28	223.231155395508
45.34	256.869781494141
45.4	296.56787109375
45.46	277.8359375
45.52	254.77668762207
45.58	212.792144775391
45.64	182.504745483398
45.7	137.533432006836
45.76	106.36897277832
45.82	97.9902877807617
45.88	82.7595367431641
45.94	76.7265472412109
46	70.0004959106445
46.06	58.7193069458008
46.12	61.686653137207
46.18	77.1576766967773
46.24	51.6120071411133
46.3	65.7617340087891
46.36	39.1220436096191
46.42	61.781078338623
46.48	71.7864990234375
46.54	58.5902519226074
46.6	65.9893188476563
46.66	51.9860725402832
46.72	51.7257041931152
46.78	46.7477684020996
46.84	60.5689086914063
46.9	50.6086769104004
46.96	49.9381828308105
47.02	57.8942794799805
47.08	55.5526275634766
47.14	52.6625175476074
47.2	49.0203247070313
47.26	46.5330085754395
47.32	47.9707489013672
47.38	51.0476417541504
47.44	56.9625511169434
47.5	45.8285179138184
47.56	50.907543182373
47.62	56.9817657470703
47.68	51.7874336242676
47.74	60.5119743347168
47.8	49.9454765319824
47.86	46.7113723754883
47.92	37.963191986084
47.98	66.4964828491211
48.04	50.7062835693359
48.1	49.0239410400391
48.16	50.3411750793457
48.22	54.6260719299316
48.28	53.6559638977051
48.34	35.6603889465332
48.4	54.8748550415039
48.46	40.9259033203125
48.52	49.9008102416992
48.58	63.7231712341309
48.64	43.0423355102539
48.7	58.054801940918
48.76	55.5686187744141
48.82	47.6694450378418
48.88	44.8431930541992
48.94	44.6956520080566
49	51.6010894775391
49.06	61.8327178955078
49.12	51.7565765380859
49.18	39.523078918457
49.24	47.7730560302734
49.3	55.6969604492188
49.36	44.777286529541
49.42	52.0534400939941
49.48	61.6075019836426
49.54	39.9261283874512
49.6	49.9880142211914
49.66	58.5961647033691
49.72	39.0083503723145
49.78	43.724983215332
49.84	46.0536613464355
49.9	56.4667549133301
49.96	60.762882232666
50.02	45.0467720031738
50.08	49.1319160461426
50.14	37.9030303955078
50.2	45.7113151550293
50.26	48.573184967041
50.32	47.9191207885742
50.38	57.0115013122559
50.44	38.814136505127
50.5	42.7061805725098
50.56	45.9957962036133
50.62	48.9144248962402
50.68	58.9404373168945
50.74	51.9906806945801
50.8	50.9506874084473
50.86	36.7745094299316
50.92	43.8763847351074
50.98	32.9071083068848
51.04	59.6160011291504
51.1	63.8732147216797
51.16	41.7275428771973
51.22	49.8874053955078
51.28	50.9411201477051
51.34	42.981861114502
51.4	46.7947044372559
51.46	49.0298233032227
51.52	47.7007102966309
51.58	42.9192276000977
51.64	33.8489074707031
51.7	63.640308380127
51.76	40.9951019287109
51.82	43.9964370727539
51.88	43.9345703125
51.94	33.73828125
52	52.939769744873
52.06	53.6414794921875
52.12	63.8364639282227
52.18	66.5254058837891
52.24	56.7909698486328
52.3	45.8589706420898
52.36	47.6044273376465
52.42	41.0037574768066
52.48	54.5344848632813
52.54	54.7887191772461
52.6	75.9366607666016
52.66	65.1542816162109
52.72	96.6021118164063
52.78	91.7804183959961
52.84	86.6175231933594
52.9	89.0778274536133
52.96	97.885498046875
53.02	106.31022644043
53.08	81.6236038208008
53.14	87.6167297363281
53.2	69.9467163085938
53.26	63.4992866516113
53.32	76.7242660522461
53.38	60.1896286010742
53.44	50.7469673156738
53.5	58.016487121582
53.56	50.5434989929199
53.62	49.4850387573242
53.68	68.5360336303711
53.74	53.8959045410156
53.8	56.5305213928223
53.86	50.8018112182617
53.92	61.9404907226563
53.98	46.7802314758301
54.04	47.7295608520508
54.1	67.8282928466797
54.16	58.6897773742676
54.22	60.6319236755371
54.28	63.169303894043
54.34	49.8891220092773
54.4	63.8405151367188
54.46	59.6439552307129
54.52	71.7599868774414
54.58	58.862548828125
54.64	69.9626617431641
54.7	67.9015426635742
54.76	70.5637054443359
54.82	77.5235748291016
54.88	71.0643310546875
54.94	77.0107345581055
55	107.794013977051
55.06	98.6582870483398
55.12	112.217300415039
55.18	130.530868530273
55.24	125.773345947266
55.3	121.728881835938
55.36	136.713363647461
55.42	118.836402893066
55.48	97.9936065673828
55.54	80.0304870605469
55.6	75.8023376464844
55.66	69.0045013427734
55.72	48.8432693481445
55.78	61.8633003234863
55.84	52.8671188354492
55.9	56.8814010620117
55.96	53.1046829223633
56.02	57.981861114502
56.08	48.8609008789063
56.14	42.708251953125
56.2	44.0134086608887
56.26	52.0994338989258
56.32	38.0327110290527
56.38	35.9249076843262
56.44	47.6368598937988
56.5	51.7910499572754
56.56	40.8371543884277
56.62	49.7802810668945
56.68	49.6705207824707
56.74	51.9127464294434
56.8	56.8498001098633
56.86	48.77294921875
56.92	48.8315620422363
56.98	50.8514785766602
57.04	50.9192123413086
57.1	50.8716430664063
57.16	51.5519561767578
57.22	37.9511909484863
57.28	48.761417388916
57.34	37.9647521972656
57.4	54.1782302856445
57.46	47.7212829589844
57.52	51.6591644287109
57.58	49.8385772705078
57.64	55.6646766662598
57.7	56.0930633544922
57.76	68.0361328125
57.82	62.7722702026367
57.88	42.9496383666992
57.94	46.8565139770508
58	57.5479507446289
58.06	49.7917709350586
58.12	44.7277603149414
58.18	42.9133453369141
58.24	47.7150955200195
58.3	43.6702079772949
58.36	47.1102180480957
58.42	42.8796577453613
58.48	52.7309417724609
58.54	46.8658905029297
58.6	55.8780364990234
58.66	45.160472869873
58.72	36.0733413696289
58.78	39.923412322998
58.84	40.9770927429199
58.9	32.1014251708984
58.96	45.0921516418457
59.02	49.1247138977051
59.08	42.5763206481934
59.14	48.8663749694824
59.2	47.6996536254883
59.26	46.7179565429688
59.32	50.1301803588867
59.38	54.9051856994629
59.44	54.6740608215332
59.5	40.9940948486328
59.56	39.8146476745605
59.62	41.7570495605469
59.68	42.9063911437988
59.74	50.0412673950195
59.8	43.7388381958008
59.86	46.8221054077148
59.92	29.8668270111084
59.98	52.0885124206543
60.04	47.8901405334473
60.1	43.8356475830078
60.16	50.8066062927246
60.22	52.1643180847168
60.28	52.6558113098145
60.34	53.632682800293
60.4	55.9028434753418
60.46	50.915584564209
60.52	42.9456977844238
60.58	44.9434242248535
60.64	60.1544494628906
60.7	51.7435836791992
60.76	45.7956390380859
60.82	43.1018486022949
60.88	48.8766212463379
60.94	47.8031158447266
61	47.8936882019043
61.06	42.033748626709
61.12	53.6457290649414
61.18	51.9007301330566
61.24	56.6643447875977
61.3	58.7220497131348
61.36	61.8885688781738
61.42	51.0009307861328
61.48	50.6521911621094
61.54	54.8526382446289
61.6	42.9405136108398
61.66	51.1258392333984
61.72	50.5382843017578
61.78	55.7478828430176
61.84	56.6195755004883
61.9	58.0072059631348
61.96	67.9731979370117
62.02	58.694408416748
62.08	58.5305709838867
62.14	51.8551940917969
62.2	44.8413124084473
62.26	50.9350242614746
62.32	55.873664855957
62.38	58.7362403869629
62.44	62.1398811340332
62.5	60.7046012878418
62.56	37.8645820617676
62.62	46.0120658874512
62.68	47.7551612854004
62.74	53.1380729675293
62.8	62.9869194030762
62.86	46.2155647277832
62.92	55.9257774353027
62.98	55.7180442810059
63.04	42.111743927002
63.1	65.8234710693359
63.16	64.6239624023438
63.22	53.8677940368652
63.28	60.8116264343262
63.34	49.1458168029785
63.4	52.026252746582
63.46	50.9337539672852
63.52	64.5984725952148
63.58	45.9230575561523
63.64	63.0574684143066
63.7	47.0027160644531
63.76	49.9469375610352
63.82	65.6252593994141
63.88	58.910343170166
63.94	44.9159698486328
64	60.0582466125488
64.06	55.7154769897461
64.12	49.4485321044922
64.18	52.0964546203613
64.24	64.7732543945313
64.3	56.955982208252
64.36	59.6236724853516
64.42	52.9053230285645
64.48	54.8842353820801
64.54	50.0041198730469
64.6	37.049243927002
64.66	43.7817649841309
64.72	60.7250633239746
64.78	56.7512702941895
64.84	59.9342880249023
64.9	49.7304801940918
64.96	42.184928894043
65.02	58.9186515808105
65.08	43.7688217163086
65.14	54.9827690124512
65.2	41.7723541259766
65.26	48.871898651123
65.32	58.8448333740234
65.38	58.9139137268066
65.44	45.1371307373047
65.5	43.0620803833008
65.56	43.6354331970215
65.62	53.0125427246094
65.68	56.0161399841309
65.74	45.7861938476563
65.8	46.6540908813477
65.86	46.6775398254395
65.92	45.9541549682617
65.98	41.9323463439941
66.04	41.8596878051758
66.1	45.7418899536133
66.16	58.9646911621094
66.22	38.9066696166992
66.28	46.6436004638672
66.34	40.5098648071289
66.4	51.6980285644531
66.46	40.7747459411621
66.52	39.6020431518555
66.58	41.7147674560547
66.64	46.5946197509766
66.7	37.1335716247559
66.76	45.0632591247559
66.82	47.7157402038574
66.88	46.9441299438477
66.94	62.0223770141602
67	48.5154762268066
67.06	58.545223236084
67.12	44.1536560058594
67.18	48.6965827941895
67.24	45.6470146179199
67.3	42.8182144165039
67.36	39.9583396911621
67.42	42.8952598571777
67.48	49.8287925720215
67.54	38.0284385681152
67.6	44.8953666687012
67.66	44.749927520752
67.72	39.8605079650879
67.78	51.9017715454102
67.84	52.7468299865723
67.9	46.0885925292969
67.96	52.6752014160156
68.02	40.9874305725098
68.08	47.8583068847656
68.14	45.1446952819824
68.2	49.0955619812012
68.26	49.7158126831055
68.32	49.7740707397461
68.38	44.8585586547852
68.44	53.771369934082
68.5	41.8336448669434
68.56	60.5349197387695
68.62	28.9404964447021
68.68	46.0120697021484
68.74	50.7656440734863
68.8	53.8852500915527
68.86	45.688907623291
68.92	57.741756439209
68.98	48.0641021728516
69.04	50.1713485717773
69.1	49.9384765625
69.16	48.7633666992188
69.22	53.7501525878906
69.28	54.6818580627441
69.34	57.0307121276855
69.4	47.9205780029297
69.46	54.0135040283203
69.52	62.1487464904785
69.58	63.7297134399414
69.64	75.9580383300781
69.7	57.9911766052246
69.76	79.9116744995117
69.82	83.967155456543
69.88	79.8975830078125
69.94	109.557525634766
70	122.81746673584
70.06	122.786445617676
70.12	123.652847290039
70.18	130.662033081055
70.24	116.900787353516
70.3	114.860855102539
70.36	109.590660095215
70.42	84.6926345825195
70.48	84.8496246337891
70.54	89.1709899902344
70.6	71.5683441162109
70.66	81.7685165405273
70.72	69.7211761474609
70.78	69.8842697143555
70.84	64.9056549072266
70.9	42.8635063171387
70.96	52.3125495910645
71.02	54.5627021789551
71.08	45.0010108947754
71.14	53.0230407714844
71.2	40.9219207763672
71.26	43.7288970947266
71.32	52.7382774353027
71.38	45.9651908874512
71.44	58.0996284484863
71.5	45.2260627746582
71.56	53.9140396118164
71.62	69.8240203857422
71.68	56.9311256408691
71.74	59.2225151062012
71.8	67.6345596313477
71.86	93.4121322631836
71.92	83.7501983642578
71.98	109.671821594238
72.04	111.705863952637
72.1	125.527206420898
72.16	119.596717834473
72.22	110.012496948242
72.28	89.8650894165039
72.34	105.85147857666
72.4	95.4911575317383
72.46	78.7310485839844
72.52	69.7153549194336
72.58	75.7181854248047
72.64	73.5473022460938
72.7	51.6728172302246
72.76	48.7881889343262
72.82	41.8421440124512
72.88	35.7331504821777
72.94	52.6818351745605
73	46.6481552124023
73.06	40.8340339660645
73.12	48.7920684814453
73.18	44.0725784301758
73.24	30.9562454223633
73.3	43.0591621398926
73.36	46.1260566711426
73.42	30.9284572601318
73.48	31.6162281036377
73.54	40.9481010437012
73.6	38.8221015930176
73.66	41.8597373962402
73.72	49.8589324951172
73.78	44.1593399047852
73.84	36.1895866394043
73.9	41.1377639770508
73.96	41.8528480529785
74.02	33.79443359375
74.08	37.8565902709961
74.14	35.992561340332
74.2	33.7710227966309
74.26	41.19775390625
74.32	31.7199897766113
74.38	38.7361831665039
74.44	36.8986129760742
74.5	33.9249153137207
74.56	27.0635795593262
74.62	33.1191635131836
74.68	25.9986953735352
74.74	35.5255126953125
74.8	37.1490249633789
74.86	39.9325714111328
74.92	29.8692035675049
74.98	37.6631050109863
75.04	30.7575263977051
75.1	42.5935935974121
75.16	25.8915424346924
75.22	25.0178565979004
75.28	37.7934303283691
75.34	38.771598815918
75.4	32.9653091430664
75.46	34.9356536865234
75.52	20.9678478240967
75.58	36.9434394836426
75.64	33.0544929504395
75.7	33.9476432800293
75.76	40.8493041992188
75.82	40.832088470459
75.88	37.1770248413086
75.94	25.9138050079346
76	26.0672817230225
76.06	33.0240287780762
76.12	30.8683300018311
76.18	36.8705177307129
76.24	25.9541168212891
76.3	25.9073619842529
76.36	28.8228797912598
76.42	26.0127048492432
76.48	35.9870300292969
76.54	40.9612503051758
76.6	29.8148326873779
76.66	34.0217361450195
76.72	36.5878410339355
76.78	23.8889007568359
76.84	39.7783393859863
76.9	33.0584526062012
76.96	28.7193202972412
77.02	26.7020263671875
77.08	24.799825668335
77.14	48.1971855163574
77.2	23.8971786499023
77.26	30.2105693817139
77.32	37.8227577209473
77.38	30.8193073272705
77.44	28.0320949554443
77.5	31.0929317474365
77.56	37.6955680847168
77.62	31.9670505523682
77.68	20.970495223999
77.74	34.0674667358398
77.8	31.9335918426514
77.86	27.6598300933838
77.92	31.7831039428711
77.98	35.9480171203613
78.04	29.8702487945557
78.1	27.9787559509277
78.16	27.9923229217529
78.22	30.1309833526611
78.28	37.8736190795898
78.34	31.9113273620605
78.4	37.1285400390625
78.46	24.8999423980713
78.52	25.7892074584961
78.58	33.9965972900391
78.64	34.5890426635742
78.7	25.8299751281738
78.76	26.8298091888428
78.82	30.8100299835205
78.88	33.9180335998535
78.94	30.8268547058105
79	21.9135780334473
79.06	30.0308818817139
79.12	33.724739074707
79.18	20.9871234893799
79.24	31.0354270935059
79.3	31.1249561309814
79.36	22.9684219360352
79.42	23.7759876251221
79.48	41.6451530456543
79.54	36.1011924743652
79.6	38.5863990783691
79.66	39.6201248168945
79.72	35.908390045166
79.78	28.2263164520264
79.84	39.7457733154297
79.9	31.8484382629395
79.96	40.8707313537598
