# Supplementary material for: Amorphous nitride semiconductors with highly tunable optical and electronic properties: the benefits of disorder in Ca–Zn–N thin films
Source: Mater Horiz. 2024 Dec 16;12(6):1971–80. doi: 10.1039/d4mh01525h (PMC11667462; doi:10.1039/d4mh01525h)
Supplement: MH-012-D4MH01525H-s001 [file MH-012-D4MH01525H-s001.zip › Data/Figure2_EDXdata/EDX_Results.xlsx]

## Sheet: Sheet1
EDX	Position 1		Position 2		Position 3		Position 4
	Ca	Zn	Ca	Zn	Ca	Zn	Ca	Zn
SB230522	64.67	35.33	64.95	35.05	68.03	31.97
SB230511	60.95	39.05	60.83	39.17	62.14	37.86
SB230919	59.35	40.65	60.28	39.72	58.78	41.22	59.08	40.92
SB230918	50.95	49.05	54.41	45.59	55.11	44.89
SB231018	43.44	56.56	42.43	57.57
SB230915	45.17	54.83	42.36	57.64	34.91	65.09	33.21	66.79
SB230925	55.32	44.68	53.97	46.03	55.3	44.7
SB230727	25.36	74.64	25.29	74.71	28.47	71.73
SB230728	19.06	80.94	22.48	77.52	25.54	74.46
SB231020	28.18	71.82	27.59	72.41	26.65	73.35
SB231019	30.15	69.85	32.19	67.81	31.24	68.76
SB231005	36.9	63.1	37.23	62.77	35.22	64.78
SB230703	31.85	68.15	30.91	69.09	28.62	71.38
SB230627	30.07	69.93	32.74	67.26	32.01	67.99
SB231031	46.77	53.23	46.21	53.79	46.51	53.49
SB230509	60.57	39.43	58.47	41.53	59.66	40.31
	Ca_M	Zn_M
Final
SB230522	65.8833	34.1167
SB230511	61.3067	38.6933
SB230919	59.3725	40.6275
SB230918	53.49	46.51
SB231018	42.935	57.065
SB230915	38.9125	61.0875
SB230925	54.8633	45.1367
SB230727	26.3733	73.6933
SB230728	22.36	77.64
SB231020	27.4733	72.5267
SB231019	31.1933	68.8067
SB231005	36.45	63.55
SB230703	30.46	69.54
SB230627	31.6067	68.3933
SB231031	46.4967	53.5033
SB230509	59.5667	40.4233
