# Supplementary material for: Amorphous nitride semiconductors with highly tunable optical and electronic properties: the benefits of disorder in Ca–Zn–N thin films
Source: Mater Horiz. 2024 Dec 16;12(6):1971–80. doi: 10.1039/d4mh01525h (PMC11667462; doi:10.1039/d4mh01525h)
Supplement: MH-012-D4MH01525H-s001 [file MH-012-D4MH01525H-s001.zip › Data/Figure3_PDS/PDS_all.xlsx]

## Sheet: SB230509
Energy [eV]	PDS-Signal	Phase [°]
4	0.371913	-17.2112	9.438e-06
3.98	0.357779	-16.9358	7.389e-06
3.96	0.357016	-16.9516	3.54e-06
3.94	0.352686	-16.9661	6.02e-06
3.92	0.355582	-16.8532	5.042e-06
3.9	0.359649	-16.9322	5.851e-06
3.88	0.359005	-16.4929	9.638e-06
3.86	0.310719	-13.8231	1.1148e-05
3.84	0.311927	-13.8972	4.78e-06
3.82	0.309557	-13.8263	4.977e-06
3.8	0.340031	-15.4375	4.402e-05
3.78	0.344096	-15.2447	1.4898e-05
3.76	0.343923	-15.3532	1.499e-05
3.74	0.343994	-15.1976	1.4889e-05
3.72	0.34382	-15.1118	9.371e-06
3.7	0.343509	-15.1235	1.5078e-05
3.68	0.343103	-15.0677	1.5467e-05
3.66	0.342527	-14.8086	1.5676e-05
3.64	0.342111	-14.7632	1.3877e-05
3.62	0.340863	-14.8004	9.055e-06
3.6	0.340994	-14.4873	1.3584e-05
3.58	0.340359	-14.4543	1.1772e-05
3.56	0.339965	-14.3351	1.2227e-05
3.54	0.340038	-14.3009	9.156e-06
3.52	0.339415	-14.0674	4.718e-06
3.5	0.338464	-13.7153	4.118e-06
3.48	0.338127	-13.3564	7.72e-07
3.46	0.338322	-13.2708	4.838e-06
3.44	0.314129	-12.3397	0.000144729
3.42	0.312122	-12.291	9.1021e-05
3.4	0.312029	-12.2046	6.0153e-05
3.38	0.312418	-12.0049	5.9295e-05
3.36	0.312133	-11.9521	5.6491e-05
3.34	0.312309	-12.1287	5.6727e-05
3.32	0.312277	-11.824	5.4766e-05
3.3	0.311773	-11.7244	8.1197e-05
3.28	0.311334	-11.8302	5.395e-05
3.26	0.311127	-12.037	5.5799e-05
3.24	0.310584	-11.8974	8.4421e-05
3.22	0.309681	-11.7276	5.6937e-05
3.2	0.30897	-11.7765	5.3477e-05
3.18	0.308133	-11.7644	7.6175e-05
3.16	0.307668	-11.7871	4.9907e-05
3.14	0.306727	-11.604	6.8935e-05
3.12	0.306697	-11.5237	4.6472e-05
3.1	0.306267	-11.5752	6.2481e-05
3.08	0.305117	-11.5571	6.3161e-05
3.06	0.303702	-11.5259	3.7206e-05
3.04	0.302465	-11.3464	5.6945e-05
3.02	0.300674	-11.4537	5.7905e-05
3	0.299802	-11.5494	3.9474e-05
2.98	0.298209	-11.5083	5.2871e-05
2.96	0.29654	-11.441	4.6309e-05
2.94	0.29549	-11.3582	3.9462e-05
2.92	0.294329	-11.3052	2.0892e-05
2.9	0.293194	-11.3058	6.983e-06
2.88	0.291792	-11.08	3.622e-06
2.86	0.290365	-11.2331	1.3502e-05
2.84	0.28791	-11.2711	2.733e-06
2.82	0.285337	-11.4298	3.961e-06
2.8	0.282133	-11.4589	2.1732e-05
2.78	0.279187	-11.6753	4.2463e-05
2.76	0.275984	-11.9094	7.4778e-05
2.74	0.272348	-12.0835	0.000108414
2.72	0.267853	-12.1816	0.000191201
2.7	0.264105	-12.1252	0.000149256
2.68	0.260618	-11.8284	0.000145253
2.66	0.258698	-11.5702	6.1189e-05
2.64	0.258008	-11.2302	1.487e-05
2.62	0.257282	-11.1046	3.544e-05
2.6	0.255343	-10.9411	0.000112903
2.58	0.252058	-11.0188	0.000132323
2.56	0.248596	-11.1712	8.4429e-05
2.54	0.244959	-10.9814	0.000105962
2.52	0.241525	-10.9023	9.4733e-05
2.5	0.23845	-10.9196	9.2514e-05
2.48	0.235257	-10.9953	8.878e-05
2.46	0.231685	-10.9709	8.0002e-05
2.44	0.228569	-11.0664	6.7741e-05
2.42	0.225303	-11.1554	4.7492e-05
2.4	0.222151	-11.0665	5.6037e-05
2.38	0.218862	-11.3612	4.3311e-05
2.36	0.216086	-11.3343	4.0142e-05
2.34	0.213166	-11.1462	4.7399e-05
2.32	0.210651	-11.1188	3.5722e-05
2.3	0.207944	-11.2002	4.4596e-05
2.28	0.205124	-11.2378	4.4598e-05
2.26	0.202449	-11.1036	4.2557e-05
2.24	0.199785	-11.1758	4.7197e-05
2.22	0.197692	-11.3017	3.9006e-05
2.2	0.194868	-11.2124	5.4938e-05
2.18	0.192299	-11.215	4.2443e-05
2.16	0.189825	-11.2299	4.0935e-05
2.14	0.187259	-11.2797	4.0677e-05
2.12	0.184581	-11.2806	5.4802e-05
2.1	0.182115	-11.3341	5.627e-05
2.08	0.179418	-11.3171	7.2579e-05
2.06	0.176219	-11.2382	6.6721e-05
2.04	0.173075	-11.2328	5.6865e-05
2.02	0.169325	-11.4877	4.6944e-05
2	0.166207	-11.4111	4.714e-05
1.98	0.163188	-11.3778	6.106e-05
1.96	0.158072	-11.1995	3.9718e-05
1.94	0.154765	-11.4649	6.6463e-05
1.92	0.150745	-11.2834	7.3915e-05
1.9	0.146178	-11.0155	7.4376e-05
1.88	0.141532	-10.9911	5.8727e-05
1.86	0.135804	-11.1987	6.3436e-05
1.84	0.129424	-11.3131	2.8992e-05
1.82	0.123179	-11.3485	2.5164e-05
1.8	0.117103	-11.0735	6.3883e-05
1.78	0.106244	-10.8965	6.172e-05
1.76	0.102916	-11.2917	0.000150783
1.74	0.0944849	-11.3099	7.283e-06
1.72	0.0864259	-10.7963	6.068e-06
1.7	0.0780055	-10.2281	6.003e-06
1.68	0.0695879	-9.97977	5.158e-06
1.66	0.0611231	-10.0438	4.45e-06
1.64	0.0536631	-11.4004	3.851e-06
1.62	0.0448745	-11.1579	3.189e-06
1.6	0.0374048	-10.7977	4.054e-06
1.58	0.031479	-11.3607	2.932e-06
1.56	0.0248826	-11.2477	2.342e-06
1.54	0.0202374	-11.2262	4.842e-06
1.52	0.0162109	-11.8472	2.234e-06
1.5	0.012176	-13.228	1.949e-06
1.48	0.0107929	-10.733	1.884e-06
1.46	0.00815988	-13.3498	1.586e-06
1.44	0.00616223	-15.3079	1.723e-06
1.42	0.00452774	-16.5246	1.904e-06
1.4	0.00337476	-11.5138	2.283e-06
1.38	0.00204378	-14.6709	1.912e-06
1.36	0.00150735	-15.8594	1.52e-06
1.34	0.00120675	-41.7603	2.576e-06
1.32	0.000416909	-37.304	2.648e-06
1.3	0.000478085	-83.4537	1.752e-06
1.28	0.000389976	80.9097	1.642e-06
1.26	0.000337748	-90	1.717e-06
1.24	0.000138696	-90	1.881e-06
1.22	0.000124597	-90	1.038e-06
1.2	0.000229259	-90	1.347e-06
1.18	0.000177871	84.8056	1.192e-06
1.16	3.5004e-05	45	4.65e-07
1.14	0.000315878	75.9638	2.258e-06
1.12	6.4056e-05	-80.5377	8.98e-07
1.1	0.000117224	-83.4181	1.438e-06
1.08	5.6823e-05	-90	9.76e-07
1.06	6.7571e-05	-38.1573	1.577e-06
1.04	4.0056e-05	84.8056	8.69e-07
1.02	1.7895e-05	-90	5.97e-07
1	6.3986e-05	-84.8827	2.231e-06
0.98	3.4592e-05	-90	1.469e-06
0.96	4.3184e-05	-90	1.584e-06
0.94	0.000104495	85.5588	1.906e-06
0.92	8.8812e-05	-90	1.884e-06
0.9	4.9576e-05	-90	1.544e-06
0.88	4.1339e-05	88.2643	1.419e-06
0.86	5.4431e-05	-90	1.571e-06
0.84	7.4861e-05	88.9949	1.726e-06
0.82	3.5116e-05	-90	1.265e-06
0.8	1.8286e-05	-90	9.08e-07

## Sheet: SB230511
Energy [eV]	PDS-Signal	Phase [°]
4	0.548339	-29.37	1.3249e-05
3.98	0.533313	-28.9893	9.645e-06
3.96	0.535163	-28.655	5.485e-06
3.94	0.532362	-28.6204	9.125e-06
3.92	0.537061	-28.6105	3.821e-06
3.9	0.538701	-28.288	1.1255e-05
3.88	0.538524	-28.5245	8.728e-06
3.86	0.479883	-26.1507	1.5186e-05
3.84	0.479651	-26.0886	6.785e-06
3.82	0.48034	-25.7032	6.019e-06
3.8	0.519146	-27.6838	5.9599e-05
3.78	0.52451	-27.6631	2.1353e-05
3.76	0.525681	-27.5396	2.0904e-05
3.74	0.525108	-27.5131	1.7289e-05
3.72	0.524079	-27.4117	1.2801e-05
3.7	0.525301	-27.5212	1.9695e-05
3.68	0.52475	-27.4037	2.197e-05
3.66	0.521289	-27.1534	1.4296e-05
3.64	0.521144	-27.0563	2.4681e-05
3.62	0.522959	-26.9901	1.2627e-05
3.6	0.523455	-26.9228	2.0615e-05
3.58	0.524203	-26.7335	2.081e-05
3.56	0.523734	-26.6279	1.7147e-05
3.54	0.524721	-26.414	1.7315e-05
3.52	0.525606	-26.1336	1.1608e-05
3.5	0.523783	-25.9338	6.187e-06
3.48	0.525782	-25.5435	3.269e-06
3.46	0.526244	-25.2154	5.098e-06
3.44	0.490498	-24.9168	0.0001977
3.42	0.486973	-24.8924	0.000132133
3.4	0.488423	-24.738	8.6148e-05
3.38	0.490069	-24.6002	8.8378e-05
3.36	0.49007	-24.4542	7.9068e-05
3.34	0.490676	-24.4465	8.2304e-05
3.32	0.49143	-24.397	7.4845e-05
3.3	0.492105	-24.3892	0.000120344
3.28	0.492265	-24.328	7.9192e-05
3.26	0.491544	-24.2512	7.4167e-05
3.24	0.490856	-24.2667	0.000120848
3.22	0.490841	-24.2142	8.9905e-05
3.2	0.490756	-24.2115	7.0873e-05
3.18	0.489818	-24.2131	0.000117349
3.16	0.489898	-24.1373	7.3256e-05
3.14	0.489635	-23.9997	0.000111511
3.12	0.490329	-23.941	7.2773e-05
3.1	0.490546	-23.8781	9.8468e-05
3.08	0.490326	-23.8967	9.7573e-05
3.06	0.48983	-23.8941	6.987e-05
3.04	0.489988	-23.8722	9.9511e-05
3.02	0.489297	-23.8249	9.1431e-05
3	0.487955	-23.8312	6.1889e-05
2.98	0.486991	-23.8352	9.4592e-05
2.96	0.486111	-23.7223	8.8405e-05
2.94	0.486479	-23.5453	7.5851e-05
2.92	0.486648	-23.4515	5.4598e-05
2.9	0.487475	-23.3481	2.9648e-05
2.88	0.487291	-23.3794	5.829e-06

## Sheet: SB230522
Energy [eV]	PDS-Signal	Phase [°]
4	0.366328	-2.49196	4.6286e-05
3.98	0.363093	-2.69815	4.402e-06
3.96	0.364053	-3.08896	6.171e-06
3.94	0.35941	-3.64835	5.801e-06
3.92	0.358644	-3.30753	4.561e-06
3.9	0.358184	-3.40982	8.236e-06
3.88	0.357315	-3.30291	5.094e-06
3.86	0.35475	-3.57633	2.6204e-05
3.84	0.364974	-4.41481	5.728e-06
3.82	0.364829	-4.0095	4.813e-06
3.8	0.350144	-6.39739	8.5026e-05
3.78	0.352956	-5.50456	3.3151e-05
3.76	0.343265	-6.02217	1.4754e-05
3.74	0.342885	-5.97685	1.5157e-05
3.72	0.339663	-6.02473	3.599e-06
3.7	0.337959	-6.09322	1.5509e-05
3.68	0.335127	-6.33124	1.4056e-05
3.66	0.335847	-6.37241	1.6263e-05
3.64	0.333874	-6.38181	1.2096e-05
3.62	0.331985	-6.29733	8.083e-06
3.6	0.331141	-6.35416	1.2099e-05
3.58	0.327962	-6.21111	1.0455e-05
3.56	0.326025	-6.15805	7.472e-06
3.54	0.325383	-5.11276	1.5284e-05
3.52	0.321366	-5.9655	4.548e-06
3.5	0.320998	-5.89461	1.827e-06
3.48	0.318764	-5.61814	6.993e-06
3.46	0.316182	-5.51103	7.612e-06
3.44	0.306148	-8.33541	0.000149445
3.42	0.304283	-8.12457	8.0364e-05
3.4	0.302585	-8.10551	5.0457e-05
3.38	0.300877	-8.09877	5.0654e-05
3.36	0.29871	-8.07026	4.4341e-05
3.34	0.296371	-8.09348	4.5369e-05
3.32	0.294604	-8.05119	4.5838e-05
3.3	0.292319	-8.02482	6.4837e-05
3.28	0.289353	-8.08878	3.4338e-05
3.26	0.286231	-8.02577	3.9831e-05
3.24	0.283079	-8.0103	6.0824e-05
3.22	0.280283	-7.9982	3.8701e-05
3.2	0.278152	-7.90563	4.82e-05
3.18	0.276125	-7.85792	5.616e-05
3.16	0.273798	-7.79565	3.785e-05
3.14	0.272172	-7.77463	5.1197e-05
3.12	0.270422	-7.88448	3.1642e-05
3.1	0.268608	-7.72598	4.478e-05
3.08	0.266255	-7.72392	4.4276e-05
3.06	0.264136	-7.75408	2.5479e-05
3.04	0.262014	-7.74372	4.5096e-05
3.02	0.259347	-7.67308	4.1453e-05
3	0.257353	-7.56771	2.4068e-05
2.98	0.254487	-7.68207	3.597e-05
2.96	0.251601	-7.62528	2.4622e-05
2.94	0.248192	-7.51266	1.068e-05
2.92	0.245483	-7.40861	3.77e-06
2.9	0.242494	-7.40077	1.2868e-05
2.88	0.239651	-7.37669	1.6339e-05
2.86	0.236648	-7.38194	2.3848e-05
2.84	0.23308	-7.38065	2.0865e-05
2.82	0.229743	-7.51979	4.2e-06
2.8	0.227189	-7.53282	1.7834e-05
2.78	0.224356	-7.66043	3.3196e-05
2.76	0.221556	-7.8066	6.0642e-05
2.74	0.218858	-8.0337	9.7606e-05
2.72	0.216244	-8.12258	0.000163492
2.7	0.212923	-8.08331	0.000120895
2.68	0.209911	-7.94503	0.000113302
2.66	0.207548	-7.61574	2.8301e-05
2.64	0.204898	-7.3324	2.0119e-05
2.62	0.202432	-7.03934	5.6938e-05
2.6	0.199322	-6.95003	0.000111976
2.58	0.195626	-6.99317	0.000107393
2.56	0.1931	-6.99099	6.473e-05
2.54	0.190352	-6.85684	8.4543e-05
2.52	0.187297	-6.79655	8.3794e-05
2.5	0.184212	-6.78575	8.659e-05
2.48	0.18131	-6.827	6.2989e-05
2.46	0.177949	-6.82819	9.1246e-05
2.44	0.174826	-6.88221	5.7504e-05
2.42	0.172098	-6.25981	2.9597e-05
2.4	0.166609	-6.68813	8.6684e-05
2.38	0.164561	-6.86931	4.3645e-05
2.36	0.161508	-6.8501	4.4573e-05
2.34	0.157809	-6.77979	5.614e-05
2.32	0.154572	-6.85257	4.1087e-05
2.3	0.150757	-6.82454	5.6212e-05
2.28	0.14682	-6.74666	5.3262e-05
2.26	0.143053	-6.68002	5.2555e-05
2.24	0.139512	-6.5042	5.2188e-05
2.22	0.136379	-6.88685	4.6884e-05
2.2	0.132246	-6.58107	6.1301e-05
2.18	0.128236	-6.51452	5.4904e-05
2.16	0.124416	-6.53219	5.4846e-05
2.14	0.120447	-6.46976	4.9106e-05
2.12	0.116269	-6.31696	6.4823e-05
2.1	0.112112	-6.21163	5.805e-05
2.08	0.106939	-6.27768	8.1062e-05
2.06	0.103136	-6.04638	7.1117e-05
2.04	0.0984779	-6.00269	5.7483e-05
2.02	0.0941133	-6.02523	5.1312e-05
2	0.089594	-5.8597	5.3827e-05
1.98	0.0853035	-5.82171	6.2254e-05
1.96	0.0788901	-5.55347	3.8768e-05
1.94	0.0739977	-5.52446	4.7793e-05
1.92	0.0681914	-5.37237	4.0962e-05
1.9	0.0630751	-5.16394	3.8302e-05
1.88	0.0588766	-5.79392	3.4477e-05
1.86	0.0537379	-4.85087	3.0988e-05
1.84	0.0506989	-4.73654	2.9613e-05
1.82	0.0462298	-4.61486	2.4461e-05
1.8	0.0397588	-4.31924	2.4878e-05
1.78	0.0348651	-3.82965	2.16e-05
1.76	0.0272113	21.2789	4.8829e-05
1.74	0.023942	28.1949	4.166e-06
1.72	0.0223498	28.7199	9.321e-06
1.7	0.019905	31.3857	1.1502e-05
1.68	0.0197036	35.17	1.7289e-05
1.66	0.0168003	41.1205	3.292e-06
1.64	0.0162971	48.4567	9.03e-07
1.62	0.0158701	45.8069	1.123e-06
1.6	0.0152413	50.339	5.862e-06
1.58	0.0147454	52.669	2.263e-06
1.56	0.0121827	53.4301	1.6218e-05
1.54	0.0146864	53.6493	7.638e-06
1.52	0.0146208	58.2824	3.947e-06
1.5	0.0122028	67.1748	1.5231e-05
1.48	0.0144964	63.9828	5.463e-06
1.46	0.0138839	63.6252	2.1244e-05
1.44	0.012395	55.267	1.7661e-05
1.42	0.0141809	73.3948	2.133e-05
1.4	0.0130651	69.6235	6.86e-07
1.38	0.0125046	71.8109	5.75e-07
1.36	0.0120521	68.3804	4.262e-06
1.34	0.0121783	77.6147	1.4325e-05
1.32	0.0113391	77.125	4.39e-07
1.3	0.0111717	66.0253	4.804e-06
1.28	0.0103368	80.8254	2.3392e-05
1.26	0.0106792	67.2502	6.785e-06
1.24	0.0106747	86.6481	3.221e-05
1.22	0.0110998	78.7531	1.4298e-05
1.2	0.0101881	72.3383	8.794e-06
1.18	0.0109274	74.2228	6.946e-06
1.16	0.0117365	78.3741	8.1e-07
1.14	0.0121211	79.4792	3.36e-07
1.12	0.00479824	-80.9718	6.2406e-05
1.1	0.00343174	76.4897	8.799e-06
1.08	0.0016235	-90	0
1.06	0.00183102	49.7078	4.5776e-05
1.04	0.00159256	-81.2241	1.7312e-05
1.02	0.0029773	80.3112	1.4329e-05
1	0.00147165	51.9301	5.817e-06
0.98	0.00126355	53.13	1.8868e-05
0.96	0.00139687	58.1525	1.2434e-05
0.94	0.00151773	71.8669	1.5098e-05
0.92	0.00102388	73.6104	3.4076e-05
0.9	0.00158981	74.8328	5.47e-06
0.88	0.00179275	77.9052	4.21e-07
0.86	0.00184308	74.0546	0
0.84	0.00186984	79.4792	3.36e-07
0.82	0.00197885	83.2331	8.548e-06
0.8	0.00214395	84.2894	1.83e-07

## Sheet: SB230627
#wavelength	filter	energy	uncertainty	Power	PDS	alpha	phase	rbar	sensitivity	iterations
540	385	2.2963	0.00347	1.72824	0.24161	41593.2	133.077	4175.63	8	40
545	385	2.27523	0.00469	1.92835	0.24171	41627.4	129.7	4661.02	8	10
550	385	2.25455	0.00323	2.17878	0.27352	54836.3	133.884	5959.35	8	10
555	385	2.23423	0.00649	2.53816	0.30004	72171.3	135.771	2538.53	9	10
560	385	2.21429	0.00606	2.94334	0.30119	73171.4	135.945	2955.05	9	10
565	385	2.19469	0.00441	3.44142	0.31416	87198.6	134.435	3603.8	9	10
570	385	2.17544	0.000931	4.02381	0.31479	88064.2	134.138	4222.19	9	10
575	385	2.15652	0.00166	4.70327	0.31411	87132	134.204	4924.41	9	10
580	385	2.13793	0.00201	5.40488	0.31213	84575.1	134.571	5623.35	9	10
585	385	2.11966	0.00214	6.1849	0.31982	95851.7	134.231	6593.52	9	10
590	385	2.10169	0.000982	6.91295	0.32533	107195	133.377	2249.01	10	10
595	385	2.08403	0.000624	7.85826	0.32537	107296	133.372	2556.87	10	10
600	385	2.06667	0.000635	8.8546	0.32251	100918	133.377	2855.74	10	10
608	385	2.03947	0.000648	10.7096	0.31808	92945.9	133.218	3406.51	10	10
616	385	2.01299	0.000608	12.8508	0.31558	89176	133.371	4055.48	10	10
624	385	1.98718	0.000763	15.0983	0.30693	78668	133.036	4634.13	10	10
632	385	1.96203	0.000761	17.4153	0.30091	72925.3	133.055	5240.49	10	10
640	385	1.9375	0.00159	19.6636	0.29491	68040.6	132.088	5799.05	10	10
648	385	1.91358	0.000804	22.1513	0.30472	76445.3	132.958	6750.01	10	10
656	385	1.89024	0.000684	24.7679	0.2983	70705.1	132.054	2462.71	11	10
664	385	1.86747	0.000506	27.6026	0.28926	64010.9	132.321	2661.42	11	10
672	385	1.84524	0.000566	30.0446	0.28672	62348.8	132.238	2871.43	11	10
680	385	1.82353	0.000437	32.6731	0.26922	52714.5	131.896	2932.08	11	10
688	385	1.80233	0.000511	35.0179	0.26081	48920.1	132.096	3044.4	11	10
696	385	1.78161	0.00112	37.4915	0.2558	46848	131.904	3196.83	11	10
704	665	1.76136	0.000626	31.7423	0.24778	43776.8	133.039	2621.72	11	10
712	665	1.74157	0.0011	35.6344	0.24834	43980	132.792	2949.76	11	10
720	665	1.72222	0.000895	39.6803	0.24301	42077.4	132.422	3214.3	11	10
728	665	1.7033	0.000405	42.3883	0.24217	41786.8	132.207	3421.79	11	10
736	665	1.68478	0.00589	45.7705	0.21707	34097.3	131.238	3311.8	11	10
744	665	1.66667	0.00021	46.7404	0.22208	35497.3	131.414	3460.07	11	10
752	665	1.64894	0.000198	48.1394	0.21356	33150.8	131.676	3426.89	11	10
760	665	1.63158	0.000324	48.9788	0.2033	30529.1	131.471	3319.16	11	10
768	665	1.61458	0.000337	49.8954	0.19165	27782.5	131.25	3187.53	11	10
776	665	1.59794	0.000233	50.5244	0.18397	26086.6	131.227	3098.26	11	10
784	665	1.58163	0.000165	51.0073	0.17409	24026.7	131.108	2959.92	11	10
792	665	1.56566	0.000185	51.6782	0.16376	22002.1	130.915	2821.03	11	10
800	665	1.55	0.000384	52.1362	0.15592	20541.2	130.984	2709.64	11	10
810	665	1.53086	0.000188	52.9339	0.14268	18212.9	130.759	2517.48	11	10
820	665	1.5122	0.00101	53.9142	0.12809	15822.5	130.032	2301.88	11	40
830	665	1.49398	0.000187	55.2161	0.1193	14461.1	130.593	2195.69	11	10
840	665	1.47619	0.000207	57.3771	0.10663	12592.2	130.416	2039.38	11	10
850	665	1.45882	0.000186	59.8314	0.09407	10836.3	131.344	5628.07	10	10
860	665	1.44186	0.000112	63.4088	0.08438	9543.03	131.484	5350.36	10	10
870	665	1.42529	0.000127	67.0947	0.07599	8462.81	131.464	5098.82	10	10
880	665	1.40909	0.00016	72.3267	0.0679	7452.14	131.62	4910.99	10	10
890	665	1.39326	0.00012	78.4651	0.05978	6467.66	131.449	4690.33	10	10
900	665	1.37778	0.000933	85.6562	0.05132	5472.58	132.332	4395.62	10	10
910	665	1.36264	6.44e-05	92.961	0.04459	4701.56	130.677	4144.83	10	10
920	665	1.34783	8.45e-05	101.197	0.03946	4126.07	131.052	3993.31	10	10
930	665	1.33333	6.01e-05	109.032	0.03482	3613.58	130.96	3796.63	10	10
940	665	1.31915	4.21e-05	116.92	0.03067	3161.99	130.913	3586.3	10	10
950	665	1.30526	7.4e-05	124.762	0.02696	2762.64	130.857	3363.3	10	10
960	665	1.29167	5.18e-05	132.574	0.02399	2447.19	130.608	3180.65	10	10
970	665	1.27835	5.72e-05	139.36	0.02064	2093.98	130.277	2875.88	10	10
980	665	1.26531	5.78e-05	145.971	0.01829	1849.09	130.592	2669.73	10	10
990	665	1.25253	7.89e-05	152.149	0.01605	1617.42	130.249	2442.47	10	10
1000	665	1.24	6.37e-05	157.761	0.01406	1412.22	129.402	2218.03	10	10
1010	665	1.22772	3.24e-05	165.355	0.01212	1213.97	129.654	6681.17	9	10
1020	665	1.21569	3.65e-05	166.893	0.01097	1096.32	129.945	6100.46	9	10
1030	665	1.20388	2.86e-05	169.925	0.00972	969.465	129.243	5503.02	9	10
1040	665	1.19231	3.12e-05	172.267	0.00874	871.064	128.846	5019.97	9	10
1050	665	1.18095	3.03e-05	174.66	0.00779	774.986	128.432	4534.81	9	10
1060	665	1.16981	2.39e-05	176.902	0.00699	694.801	128.274	4122.74	9	10
1070	665	1.15888	3.36e-05	177.524	0.00636	631.167	127.136	3761.9	9	10
1080	665	1.14815	4.29e-05	178.219	0.00573	568.02	126.754	3401.99	9	10
1090	665	1.13761	2.48e-05	178.895	0.00504	498.952	125.418	3002.76	9	10
1100	665	1.12727	3.14e-05	179.277	0.00463	458.588	125.95	2767.42	9	10
1120	665	1.10714	9.62e-05	177.856	0.00372	367.889	125.136	2205.47	9	10
1140	665	1.08772	3.31e-05	175.487	0.0031	306.246	123.474	5439.43	8	10
1160	665	1.06897	4.85e-05	173.058	0.00261	258.123	124.831	4524.5	8	10
1180	665	1.05085	4.03e-05	169.656	0.00234	231.173	122.214	3974.05	8	10
1200	1100	1.03333	6.05e-05	100.885	0.00218	215.326	118.28	2201.68	8	10
1220	1100	1.01639	3.29e-05	97.6506	0.00189	186.812	117.253	1849.67	8	40
1240	1100	1	3.55e-05	93.4377	0.00158	156.132	118.625	4932.96	7	40
1260	1100	0.98413	3.5e-05	89.644	0.00156	153.42	118.029	4650.66	7	40
1280	1100	0.96875	3.11e-05	86.6645	0.00137	135.326	115.53	3966.91	7	70
1300	1100	0.95385	2.62e-05	84.2954	0.00127	125.546	111.4	3580.13	7	40
1320	1100	0.93939	2.45e-05	82.2837	0.0012	118.114	113.621	3288.17	7	40
1340	1100	0.92537	2.44e-05	79.3476	0.00116	113.944	112.38	3059.12	7	40
1360	1100	0.91176	2.74e-05	75.6624	0.00126	123.765	109.619	3167.98	7	70
1380	1100	0.89855	3.08e-05	71.188	0.00116	114.564	109.503	2759.42	7	70
1400	1100	0.88571	2.78e-05	68.5422	0.00105	103.518	110.772	2401.11	7	70
1420	1100	0.87324	3e-05	66.5369	0.00103	100.967	112.866	2273.51	7	40
1440	1100	0.86111	2.54e-05	66.2432	0.000978	96.3023	112.221	2159.04	7	100
1460	1100	0.84932	2.65e-05	64.1566	0.00105	103.379	110.708	2244.45	7	100
1480	1100	0.83784	2.42e-05	62.8618	0.000946	93.1351	108.033	1981.55	7	100
1500	1100	0.82667	2.45e-05	60.3638	0.00087	85.6817	109.306	1750.72	7	160
1520	1100	0.81579	2.73e-05	58.319	0.000845	83.1824	106.902	1642.14	7	220
1540	1100	0.80519	2.53e-05	56.5279	0.000861	84.8236	105.039	1623.07	7	190
1560	1100	0.79487	2.4e-05	54.3789	0.000818	80.5348	107.536	1482.52	7	220
1580	1100	0.78481	2.5e-05	51.9349	0.000861	84.8243	110.74	1491.21	7	190
1600	1100	0.775	2.34e-05	49.5582	0.000815	80.2098	108.667	1345.65	7	160

## Sheet: SB230703
Energy [eV]	PDS-Signal	Phase [°]
3.2	0.465954	-45.1817
3.18	0.463041	-44.9822
3.16	0.455597	-45.0235
3.14	0.45465	-44.5762
3.12	0.458023	-44.5193
3.1	0.450426	-44.8202
3.08	0.450236	-44.5965
3.06	0.448427	-44.6368
3.04	0.448679	-44.7835
3.02	0.443906	-44.6791
3	0.446539	-44.6163
2.98	0.444845	-44.5488
2.96	0.448993	-44.581
2.94	0.441882	-44.1436
2.92	0.439955	-44.1074
2.9	0.44498	-44.0685
2.88	0.443594	-43.8532
2.86	0.437744	-43.9367
2.84	0.434469	-44.0509
2.82	0.431638	-44.254
2.8	0.42155	-44.5231
2.78	0.422745	-44.6901
2.76	0.419435	-44.7524
2.74	0.412132	-45.1746
2.72	0.409996	-45.2254
2.7	0.405192	-45.1934
2.68	0.408886	-44.8407
2.66	0.406442	-44.257
2.64	0.411168	-43.3605
2.62	0.411954	-43.0864
2.6	0.402757	-43.1565
2.58	0.401792	-43.2166
2.56	0.396411	-43.2206
2.54	0.3919	-42.919
2.52	0.388048	-42.9482
2.5	0.385863	-42.865
2.48	0.380173	-43.076
2.46	0.375976	-43.3002
2.44	0.370331	-43.1183
2.42	0.369391	-43.4301
2.4	0.363615	-43.1625
2.38	0.359911	-43.3933
2.36	0.356546	-43.3473
2.34	0.358279	-43.4684
2.32	0.355821	-43.4497
2.3	0.355285	-43.3392
2.28	0.345612	-43.3904
2.26	0.345202	-43.5318
2.24	0.338768	-43.4466
2.22	0.336322	-43.7556
2.2	0.341674	-43.503
2.18	0.332275	-43.2371
2.16	0.324227	-43.2469
2.14	0.320287	-43.3803
2.12	0.31881	-43.5521
2.1	0.31651	-43.5068
2.08	0.322549	-43.4307
2.06	0.313288	-43.3966
2.04	0.306615	-43.5287
2.02	0.295529	-43.5393
2	0.297324	-43.4802
1.98	0.299951	-43.2673
1.96	0.296516	-43.2564
1.94	0.290306	-43.2845
1.92	0.277698	-43.2764
1.9	0.277936	-43.5356
1.88	0.28134	-44.0892
1.86	0.287645	-44.2735
1.84	0.270473	-43.9535
1.82	0.255074	-43.5812
1.8	0.247955	-42.9701
1.78	0.25147	-43.091
1.76	0.24738	-45.7027
1.74	0.246641	-45.1495
1.72	0.241277	-44.6671
1.7	0.22739	-45.0429
1.68	0.217244	-45.4828
1.66	0.213391	-45.2885
1.64	0.212041	-45.5159
1.62	0.210058	-45.4447
1.6	0.197516	-45.3048
1.58	0.180433	-45.2495
1.56	0.166785	-46.0732
1.54	0.162937	-45.5205
1.52	0.156236	-46.7818
1.5	0.149894	-46.5847
1.48	0.127882	-47.2218
1.46	0.11363	-46.5702
1.44	0.100919	-47.1471
1.42	0.0959425	-47.6707
1.4	0.0879757	-48.8037
1.38	0.0745493	-48.1849
1.36	0.0545182	-51.1915
1.34	0.0503721	-48.4205
1.32	0.0429433	-55.705
1.3	0.0357975	-50.0099
1.28	0.0276338	-50.7823
1.26	0.0233223	-57.6698
1.24	0.0185055	-62.0205
1.22	0.0201207	-65.2075
1.2	0.0174322	-64.2216
1.18	0.020737	81.2538
1.16	0.0113315	88.5436
1.14	0.00881782	88.0475
1.12	0.00675014	-82.0304
1.1	0.00744059	80.0419
1.08	0.00286212	-70.6155
1.06	0.00250826	25.6022
1.04	0.00376754	-87.1729
1.02	0.00135785	56.3099
1	0.00180924	-29.3159
0.98	0.000705637	-70.6155
0.96	0.00089346	80.9421
0.94	0.000734832	-81.573
0.92	0.000280154	-15.5241
0.9	0.000526521	-51.6325
0.88	0.000547776	71.5651
0.86	0.000460851	24.6236
0.84	0.000609113	64.2307
0.82	0.000363993	66.3706
0.8	0.000614688	87.8789
0.78	0.00114676	23.1986
0.76	0.000764848	63.4349
0.74	0.000907661	85.9144
0.72	0.00103923	36.4692
0.7	0.000942171	69.1455
0.68	0.00140067	21.8014
0.66	0.00157611	71.5651
0.64	0.0061409	38.9667
0.62	0.00602357	42.2737
0.6	0.00579398	59.5345

## Sheet: SB230727
Energy [eV]	PDS-Signal	Phase [°]
4	0.33053	-20.2324	2.975e-06
3.98	0.319841	-20.8444	5.94e-06
3.96	0.321595	-20.172	3.086e-06
3.94	0.317027	-20.1126	6.23e-06
3.92	0.320336	-19.5427	2.426e-06
3.9	0.320981	-19.7177	6.275e-06
3.88	0.321524	-19.6902	5.74e-06
3.86	0.28078	-17.6296	1.0087e-05
3.84	0.282788	-17.4349	5.218e-06
3.82	0.280747	-17.7216	2.868e-06
3.8	0.30715	-18.5686	3.8642e-05
3.78	0.307578	-18.7892	1.2964e-05
3.76	0.307662	-18.7172	1.2332e-05
3.74	0.30692	-18.683	1.3745e-05
3.72	0.306884	-18.5553	6.462e-06
3.7	0.306758	-18.3403	1.3681e-05
3.68	0.306067	-18.1755	1.2764e-05
3.66	0.304678	-18.2045	1.2762e-05
3.64	0.304305	-17.925	1.3772e-05
3.62	0.304044	-18.1222	7.233e-06
3.6	0.303375	-18.0857	1.0959e-05
3.58	0.303386	-17.9445	1.1784e-05
3.56	0.303596	-17.7333	1.1764e-05
3.54	0.302365	-17.4676	6.741e-06
3.52	0.302522	-17.3863	5.743e-06
3.5	0.302736	-17.0424	4.589e-06
3.48	0.303232	-16.6992	9.02e-07
3.46	0.302879	-16.6238	3.595e-06
3.44	0.283213	-15.8177	0.000127152
3.42	0.282145	-15.7725	7.9192e-05
3.4	0.282038	-15.7586	5.2124e-05
3.38	0.28219	-15.7225	4.978e-05
3.36	0.281861	-15.7403	4.8196e-05
3.34	0.28168	-15.7313	4.8357e-05
3.32	0.281464	-15.5459	4.7533e-05
3.3	0.281057	-15.3495	6.9651e-05
3.28	0.280117	-15.5156	4.6389e-05
3.26	0.280078	-15.4445	4.6749e-05
3.24	0.279112	-15.2746	7.2919e-05
3.22	0.277908	-15.243	4.3127e-05
3.2	0.27657	-15.4033	4.1978e-05
3.18	0.275382	-15.4022	6.5619e-05
3.16	0.274267	-15.3167	3.7104e-05
3.14	0.272987	-15.2011	5.5815e-05
3.12	0.271806	-15.1759	3.1813e-05
3.1	0.270555	-15.1722	5.5159e-05
3.08	0.269255	-15.084	4.7204e-05
3.06	0.267584	-15.107	3.0619e-05
3.04	0.266385	-15.1797	4.6948e-05
3.02	0.26452	-15.2363	4.763e-05
3	0.263059	-15.269	2.8796e-05
2.98	0.261391	-15.1399	4.7031e-05
2.96	0.259989	-15.0624	3.8258e-05
2.94	0.258636	-14.9902	2.9983e-05
2.92	0.25745	-15.0221	1.9682e-05
2.9	0.256546	-14.9985	2.895e-06
2.88	0.255223	-15.0546	2.95e-06
2.86	0.253987	-14.9851	8.112e-06
2.84	0.252245	-15.068	6.93e-07
2.82	0.250386	-15.2597	1.1907e-05
2.8	0.248516	-15.2985	2.3669e-05
2.78	0.246035	-15.447	3.8217e-05
2.76	0.243702	-15.5439	7.0655e-05
2.74	0.241045	-15.6667	9.9945e-05
2.72	0.238185	-15.6092	0.000176397
2.7	0.235756	-15.8469	0.000143932
2.68	0.234307	-15.775	0.000142892
2.66	0.233973	-15.4698	7.2349e-05
2.64	0.234581	-15.0883	2.9455e-05
2.62	0.23486	-14.8054	2.0822e-05
2.6	0.234545	-14.7143	7.5597e-05
2.58	0.233599	-14.9314	8.6572e-05
2.56	0.232877	-14.9646	5.6641e-05
2.54	0.230876	-14.9547	7.4432e-05
2.52	0.22915	-14.8428	7.227e-05
2.5	0.228025	-14.7877	6.8374e-05
2.48	0.227079	-14.9713	5.8665e-05
2.46	0.226227	-14.9004	4.3512e-05
2.44	0.225975	-15.1245	2.6708e-05
2.42	0.224828	-15.0803	2.988e-05
2.4	0.223165	-15.0536	3.9234e-05
2.38	0.221472	-15.1342	2.6354e-05
2.36	0.220556	-15.2684	1.7426e-05
2.34	0.22059	-15.1971	7.446e-06
2.32	0.220869	-15.0807	1.3451e-05
2.3	0.218997	-15.0083	4.0304e-05
2.28	0.216229	-15.0227	4.1799e-05
2.26	0.214269	-15.1484	3.1087e-05
2.24	0.214023	-15.2573	1.6767e-05
2.22	0.214667	-15.1565	7.359e-06
2.2	0.214281	-15.0918	3.6166e-05
2.18	0.212098	-14.89	4.3164e-05
2.16	0.209571	-15.0017	4.6233e-05
2.14	0.208049	-15.1722	2.5538e-05
2.12	0.208813	-15.1736	8.828e-06
2.1	0.210493	-15.1684	1.7664e-05
2.08	0.210437	-15.0253	6.2842e-05
2.06	0.207236	-14.8901	8.6589e-05
2.04	0.203295	-15.0831	6.0253e-05
2.02	0.201566	-15.2581	1.5121e-05
2	0.202839	-15.2637	2.876e-06
1.98	0.204244	-15.065	3.3825e-05
1.96	0.200225	-14.86	3.4626e-05
1.94	0.195616	-14.972	9.4119e-05
1.92	0.190241	-14.9963	8.2121e-05
1.9	0.188607	-15.2141	4.1769e-05
1.88	0.189603	-15.3426	2.0565e-05
1.86	0.188962	-15.202	2.6467e-05
1.84	0.184945	-15.2566	1.8916e-05
1.82	0.178335	-15.3853	1.8796e-05
1.8	0.173742	-15.1075	3.9725e-05
1.78	0.174029	-14.9881	7.4522e-05
1.76	0.175582	-14.904	0.000233365
1.74	0.174242	-14.758	1.808e-06
1.72	0.169857	-14.4383	8.169e-06
1.7	0.163298	-14.5087	8.67e-06
1.68	0.15741	-14.4804	6.776e-06
1.66	0.155225	-14.6443	4.35e-06
1.64	0.154103	-14.5653	3.193e-06
1.62	0.151557	-14.1232	7.814e-06
1.6	0.140416	-14.1702	9.078e-06
1.58	0.13284	-14.0537	8.587e-06
1.56	0.128417	-14.2228	8.151e-06
1.54	0.125127	-14.0362	4.397e-06
1.52	0.120658	-13.9943	7.152e-06
1.5	0.11522	-13.5642	5.949e-06
1.48	0.103848	-14.3127	5.652e-06
1.46	0.0972568	-14.1702	5.813e-06
1.44	0.0919633	-14.3156	1.624e-06
1.42	0.0873688	-14.3227	3.018e-06
1.4	0.0791421	-14.2052	4.995e-06
1.38	0.0718675	-13.9378	4.47e-06
1.36	0.059848	-12.9395	4.017e-06
1.34	0.0558442	-12.6361	3.288e-06
1.32	0.0493493	-13.132	3.345e-06
1.3	0.0438879	-14.102	3.14e-06
1.28	0.0343622	-14.2729	3.239e-06
1.26	0.0270751	-14.0953	2.339e-06
1.24	0.020998	-13.9292	2.221e-06
1.22	0.019427	-15.1504	1.354e-06
1.2	0.0161391	-13.5121	1.587e-06
1.18	0.0117989	-16.0851	1.337e-06
1.16	0.00894072	-13.8824	1.983e-06
1.14	0.00578596	-17.2887	1.781e-06
1.12	0.0045092	-16.7633	1.79e-06
1.1	0.0037981	-17.217	1.07e-06
1.08	0.00334693	-14.0362	0
1.06	0.00240993	-18.8345	5.28e-07
1.04	0.00162033	-25.8768	6.5e-07
1.02	0.00111208	-29.2874	1.785e-06
1	0.00153874	-14.9383	2.05e-06
0.98	0.00139193	-16.0704	1.105e-06
0.96	0.00124041	-17.4027	7.2e-07
0.94	0.00115405	-12.2456	1.877e-06
0.92	0.000887552	-13.9525	9.42e-07
0.9	0.000688184	-16.7475	1.814e-06
0.88	0.000598981	-21.2009	1.573e-06
0.86	0.000602049	-18.1302	1.754e-06
0.84	0.000544759	-15.3762	5.04e-07
0.82	0.000353387	-8.22672	1.847e-06
0.8	0.000304759	0	0

## Sheet: SB230728
Energy [eV]	PDS-Signal	Phase [°]
2	0.187291	-15.3507	4.66e-06
1.98	0.184138	-15.35	7.7017e-05
1.96	0.180823	-15.44	3.2491e-05
1.94	0.181241	-15.6235	3.6843e-05
1.92	0.182629	-15.7357	3.0798e-05
1.9	0.183138	-15.5206	5.2396e-05
1.88	0.180977	-15.3428	6.2822e-05
1.86	0.176168	-15.3781	6.8563e-05
1.84	0.172688	-15.633	5.851e-06
1.82	0.172408	-15.9176	3.99e-05
1.8	0.173625	-15.6804	5.04e-06
1.78	0.172464	-15.2054	9.8801e-05
1.76	0.181753	-15.1612	0.000250982
1.74	0.179689	-14.8605	6.347e-06
1.72	0.17413	-14.8547	6.092e-06
1.7	0.172591	-14.5996	1.634e-06
1.68	0.172643	-14.6811	1.97e-06
1.66	0.170391	-14.9178	7.464e-06
1.64	0.165589	-14.6535	9.517e-06
1.62	0.157672	-14.3533	9.61e-06
1.6	0.151965	-14.2822	7.846e-06
1.58	0.148836	-14.3913	3.603e-06
1.56	0.148079	-14.6383	4.982e-06
1.54	0.14539	-14.9826	5.837e-06
1.52	0.135538	-14.5958	7.111e-06
1.5	0.125591	-14.3264	7.382e-06
1.48	0.122662	-14.1679	4.006e-06
1.46	0.118947	-14.1267	1.91e-06
1.44	0.114997	-14.4287	2.533e-06
1.42	0.109084	-14.3936	3.625e-06
1.4	0.0998713	-14.2884	4.722e-06
1.38	0.0910449	-14.3319	4.443e-06
1.36	0.085032	-13.9803	1.561e-06
1.34	0.0797683	-14.444	4.551e-06
1.32	0.0729871	-14.3493	4.609e-06
1.3	0.060733	-14.0437	4.105e-06
1.28	0.0517207	-12.9622	3.544e-06
1.26	0.0451043	-14.4151	3.144e-06
1.24	0.0406329	-16.0078	2.824e-06
1.22	0.0341022	-15.4612	2.35e-06
1.2	0.0287506	-15.1399	2.265e-06
1.18	0.0223052	-14.3975	2.281e-06
1.16	0.0160325	-14.8343	1.962e-06
1.14	0.0120508	-16.8243	2.209e-06
1.12	0.0108102	-18.8531	1.605e-06
1.1	0.00895306	-18.3142	2.314e-06
1.08	0.00672596	-19.36	1.618e-06
1.06	0.00532489	-18.9085	7.24e-07
1.04	0.00389897	-20.0684	2.007e-06
1.02	0.00318293	-21.4312	1.809e-06
1	0.00306822	-18.1096	3.908e-06
0.98	0.00261264	-17.7765	1.557e-06
0.96	0.00211025	-19.0333	2.112e-06
0.94	0.00157135	-20.5475	2.539e-06
0.92	0.00135568	-22.1709	9.44e-07
0.9	0.00121586	-22.4072	2.067e-06
0.88	0.00112525	-25.8373	1.173e-06
0.86	0.00110279	-24.9699	8.96e-07
0.84	0.000913384	-29.7851	1.193e-06
0.82	0.000735597	-33.0059	1.718e-06
0.8	0.000591645	-35.6553	1.815e-06
0.78	0.000431911	-40.3894	1.108e-06
0.76	0.000495073	-42.7803	1.421e-06
0.74	0.000276476	-79.6952	1.796e-06
0.72	0.000314025	-89.5724	1.991e-06
0.7	0.000533103	-90	0
0.68	0.000636364	-90	0
0.66	0.000753387	-90	0
0.64	0.00027595	-90	2.26e-06
0.62	0.000679008	35.5377	1.89e-06
0.6	0.0011453	38.9801	1.727e-06

## Sheet: SB230915
Energy [eV]	PDS-Signal	Phase [°]
4	0.346549	-20.4274	4.824e-06
3.98	0.329451	-20.7512	7.223e-06
3.96	0.326837	-20.4328	2.011e-06
3.94	0.326571	-20.2116	8.665e-06
3.92	0.326082	-20.4268	1.816e-06
3.9	0.32797	-20.5343	6.001e-06
3.88	0.325398	-20.5213	6.142e-06
3.86	0.284064	-17.8871	9.402e-06
3.84	0.285003	-18.2365	4.878e-06
3.82	0.285568	-18.2191	5.068e-06
3.8	0.312095	-19.1606	3.8969e-05
3.78	0.313927	-19.0299	1.3906e-05
3.76	0.314041	-19.0354	1.3689e-05
3.74	0.314066	-18.8742	1.3282e-05
3.72	0.313616	-18.8543	7.929e-06
3.7	0.313741	-18.7482	1.4528e-05
3.68	0.313445	-18.6678	1.4441e-05
3.66	0.312826	-18.7254	1.3117e-05
3.64	0.312175	-18.5815	1.4142e-05
3.62	0.312609	-18.497	7.222e-06
3.6	0.31311	-18.3685	1.2373e-05
3.58	0.312996	-18.1943	1.1383e-05
3.56	0.312573	-18.2345	1.107e-05
3.54	0.31215	-17.8514	9.561e-06
3.52	0.311945	-17.7054	6.214e-06
3.5	0.312213	-17.5767	5.95e-06
3.48	0.31325	-17.4073	5.51e-07
3.46	0.312466	-17.1678	6.077e-06
3.44	0.292948	-16.1353	0.00013158
3.42	0.291844	-16.2311	8.4504e-05
3.4	0.292369	-16.0161	5.6798e-05
3.38	0.292748	-15.9023	5.5659e-05
3.36	0.293173	-15.8724	5.2496e-05
3.34	0.293209	-15.8539	5.166e-05
3.32	0.293395	-15.8843	5.0849e-05
3.3	0.293452	-15.8912	7.6825e-05
3.28	0.293276	-15.7572	4.9412e-05
3.26	0.293309	-15.8028	5.334e-05
3.24	0.293009	-15.6689	8.0221e-05
3.22	0.292832	-15.6641	5.0682e-05
3.2	0.292135	-15.65	5.3727e-05
3.18	0.292456	-15.5861	7.7316e-05
3.16	0.292351	-15.6609	4.4856e-05
3.14	0.292072	-15.5759	6.9525e-05
3.12	0.29262	-15.5002	4.7983e-05
3.1	0.293172	-15.5318	6.7826e-05
3.08	0.293195	-15.4472	6.4985e-05
3.06	0.292973	-15.3232	4.1946e-05
3.04	0.292386	-15.3521	6.3785e-05
3.02	0.291898	-15.3029	6.4724e-05
3	0.292308	-15.1432	4.7455e-05
2.98	0.292175	-15.178	6.157e-05
2.96	0.29122	-14.9924	4.9638e-05
2.94	0.291397	-15.0659	5.1368e-05
2.92	0.291568	-15.0825	3.4423e-05
2.9	0.292077	-15.1743	1.8488e-05
2.88	0.291923	-15.0742	5.014e-06
2.86	0.291755	-15.0675	8.643e-06
2.84	0.291243	-14.9787	1.3744e-05
2.82	0.290687	-15.3072	2.39e-05
2.8	0.289486	-15.3366	3.8709e-05
2.78	0.288213	-15.4132	6.0524e-05
2.76	0.28662	-15.6203	8.6213e-05
2.74	0.284639	-15.8207	0.000131599
2.72	0.282337	-15.8259	0.00022167
2.7	0.280101	-15.8101	0.000174628
2.68	0.278924	-15.5239	0.000178595
2.66	0.278326	-15.2953	8.1063e-05
2.64	0.27942	-14.9536	4.4319e-05
2.62	0.280263	-14.6676	2.1471e-05
2.6	0.280539	-14.5502	7.9257e-05
2.58	0.278989	-14.4813	0.000109983
2.56	0.277544	-14.657	6.981e-05
2.54	0.275836	-14.6996	8.6245e-05
2.52	0.274321	-14.7436	7.8306e-05
2.5	0.273105	-14.686	8.047e-05
2.48	0.271094	-14.7581	8.157e-05
2.46	0.269014	-14.7085	6.1264e-05
2.44	0.267437	-14.8377	5.2757e-05
2.42	0.26541	-15.0633	3.0858e-05
2.4	0.263884	-14.8517	3.3886e-05
2.38	0.262652	-14.8105	2.7763e-05
2.36	0.261164	-14.9608	2.9517e-05
2.34	0.260014	-14.9891	2.5535e-05
2.32	0.25924	-14.8493	2.1983e-05
2.3	0.257691	-14.7549	3.2563e-05
2.28	0.255761	-14.8337	3.9579e-05
2.26	0.25413	-14.8836	3.2267e-05
2.24	0.252972	-14.8295	3.7619e-05
2.22	0.252486	-14.8258	1.5866e-05
2.2	0.252463	-14.8808	3.2896e-05
2.18	0.251003	-14.9942	3.9721e-05
2.16	0.249236	-14.9831	3.513e-05
2.14	0.24721	-14.9623	4.1547e-05
2.12	0.245522	-14.9482	4.7397e-05
2.1	0.245082	-15.1156	3.5552e-05
2.08	0.245424	-14.9175	5.5884e-05
2.06	0.244124	-14.7901	7.3492e-05
2.04	0.240369	-14.9105	7.4241e-05
2.02	0.236287	-14.9368	4.5188e-05
2	0.234239	-14.9314	3.2575e-05
1.98	0.23434	-14.9867	4.6058e-05
1.96	0.233674	-14.8694	2.9315e-05
1.94	0.230787	-14.8483	8.0705e-05
1.92	0.225554	-14.9422	0.000101553
1.9	0.220419	-14.8313	9.1247e-05
1.88	0.217153	-14.9037	5.2956e-05
1.86	0.215009	-15.0678	3.2841e-05
1.84	0.21188	-15.1819	1.948e-06
1.82	0.206251	-15.1207	1.1959e-05
1.8	0.198808	-14.8125	8.3164e-05
1.78	0.187328	-14.5528	0.000108748
1.76	0.186798	-14.3454	0.000256614
1.74	0.183634	-14.0797	4.665e-06
1.72	0.177183	-13.6848	8.504e-06
1.7	0.168929	-13.7598	1.1336e-05
1.68	0.154534	-13.9254	9.956e-06
1.66	0.145282	-13.6103	1.0941e-05
1.64	0.136966	-13.7934	9.642e-06
1.62	0.128752	-13.752	8.09e-06
1.6	0.116272	-13.3925	7.568e-06
1.58	0.105503	-12.9538	6.874e-06
1.56	0.0941822	-13.3203	6.203e-06
1.54	0.0848948	-13.2768	5.433e-06
1.52	0.0756789	-13.6121	4.382e-06
1.5	0.0654319	-13.4227	3.861e-06
1.48	0.0535289	-14.2411	3.529e-06
1.46	0.0466855	-15.2386	2.841e-06
1.44	0.0386692	-15.6475	2.366e-06
1.42	0.0333245	-14.716	2.953e-06
1.4	0.0272673	-15.3293	2.25e-06
1.38	0.0228499	-14.8104	1.513e-06
1.36	0.017182	-14.9491	1.591e-06
1.34	0.0132603	-16.3699	1.712e-06
1.32	0.0107704	-17.4919	2.362e-06
1.3	0.00989829	-18.34	6.61e-07
1.28	0.00811405	-15.7512	1.354e-06
1.26	0.00638121	-15.775	1.237e-06
1.24	0.00483919	-18.6658	8.75e-07
1.22	0.00366785	-22.8632	1.395e-06
1.2	0.00353544	-26.565	0
1.18	0.00273008	-27.7743	1.902e-06
1.16	0.00189705	-25.2276	1.06e-06
1.14	0.00146168	-18.3294	1.507e-06
1.12	0.00155124	-37.4144	1.719e-06
1.1	0.00126682	-45	0
1.08	0.00146851	-27.1316	1.804e-06
1.06	0.00128661	-25.8848	1.868e-06
1.04	0.00091541	-24.3312	1.513e-06
1.02	0.000691466	-26.4324	1.442e-06
1	0.00119753	-17.9025	1.493e-06
0.98	0.00121542	-18.435	0
0.96	0.0010705	-19.0496	1.497e-06
0.94	0.0010315	-11.3099	0
0.92	0.000748854	-15.9229	4.138e-06
0.9	0.000764742	-18.435	0
0.88	0.000447382	-66.2328	1.3526e-05
0.86	0.000566101	-26.565	0
0.84	0.000576292	-34.8851	4.637e-06
0.82	0.000418202	-44.0474	3.62e-06
0.8	0.000341619	-57.9404	3.964e-06

## Sheet: SB230918
Energy [eV]	PDS-Signal	Phase [°]
4	0.339219	-21.3706	6.065e-06
3.98	0.337922	-21.342	5.944e-06
3.96	0.332842	-21.5966	4.624e-06
3.94	0.340674	-21.599	6.495e-06
3.92	0.339146	-20.2711	9.408e-06
3.9	0.326914	-17.3132	9.223e-06
3.88	0.335828	-20.3472	8.737e-06
3.86	0.296127	-18.69	1.116e-05
3.84	0.296565	-18.4077	3.6e-06
3.82	0.292977	-17.8302	3.921e-06
3.8	0.324715	-20.0403	3.955e-05
3.78	0.325968	-19.8993	1.3179e-05
3.76	0.325583	-19.7381	1.4493e-05
3.74	0.325215	-19.671	1.3622e-05
3.72	0.325199	-19.6765	6.959e-06
3.7	0.324921	-19.6655	1.4251e-05
3.68	0.324397	-19.4737	1.5195e-05
3.66	0.324488	-19.517	1.2976e-05
3.64	0.323536	-19.3634	1.4631e-05
3.62	0.323398	-19.059	6.346e-06
3.6	0.324056	-19.0304	1.324e-05
3.58	0.323138	-18.9863	1.1321e-05
3.56	0.323357	-18.8224	1.4225e-05
3.54	0.325978	-19.1978	4.685e-06
3.52	0.322753	-18.5311	9.384e-06
3.5	0.322515	-18.2973	3.234e-06
3.48	0.322418	-18.1233	1.126e-06
3.46	0.32265	-17.6647	3.571e-06
3.44	0.301612	-16.7076	0.000135125
3.42	0.301439	-16.7427	8.8607e-05
3.4	0.302727	-16.6434	5.9875e-05
3.38	0.303667	-16.6379	5.7673e-05
3.36	0.30393	-16.571	5.6532e-05
3.34	0.304687	-16.4437	5.618e-05
3.32	0.305408	-16.3738	5.5795e-05
3.3	0.305713	-16.4135	7.7367e-05
3.28	0.30569	-16.3465	5.7263e-05
3.26	0.305872	-16.3479	5.5577e-05
3.24	0.306	-16.3067	8.398e-05
3.22	0.305995	-16.298	5.5636e-05
3.2	0.30565	-16.2225	5.2177e-05
3.18	0.305153	-16.2444	7.8162e-05
3.16	0.305222	-16.2211	5.2406e-05
3.14	0.305487	-16.0693	7.2439e-05
3.12	0.305858	-16.071	4.4965e-05
3.1	0.305777	-15.9887	6.805e-05
3.08	0.305662	-16.0564	6.5075e-05
3.06	0.30541	-16.0302	4.6074e-05
3.04	0.305335	-15.9675	6.7296e-05
3.02	0.304979	-15.8363	6.7426e-05
3	0.30473	-15.8889	4.5091e-05
2.98	0.304044	-15.8425	6.0618e-05
2.96	0.303641	-15.7456	6.1016e-05
2.94	0.303837	-15.6395	5.1117e-05
2.92	0.304181	-15.6103	3.2818e-05
2.9	0.304827	-15.4484	1.5937e-05
2.88	0.304017	-15.5783	2.589e-06
2.86	0.303165	-15.6714	2.841e-06
2.84	0.302452	-15.7412	9.997e-06
2.82	0.301252	-15.8865	2.7904e-05
2.8	0.300916	-15.8936	4.0425e-05
2.78	0.299512	-16.0074	6.7955e-05
2.76	0.298063	-16.1793	9.2737e-05
2.74	0.296679	-16.3452	0.000140613
2.72	0.294258	-16.4421	0.000228419
2.7	0.292063	-16.3788	0.000183018
2.68	0.290424	-16.1918	0.000184824
2.66	0.290121	-15.761	9.1273e-05
2.64	0.291099	-15.4161	3.8308e-05
2.62	0.291504	-15.1851	2.7195e-05
2.6	0.291196	-15.1492	9.2443e-05
2.58	0.289871	-15.1136	0.000113175
2.56	0.28804	-15.2163	8.0049e-05
2.54	0.285385	-15.2046	9.7235e-05
2.52	0.283247	-15.2791	8.3412e-05
2.5	0.282005	-15.1948	8.4552e-05
2.48	0.280294	-15.2163	7.1917e-05
2.46	0.278625	-15.3405	7.269e-05
2.44	0.276828	-15.4003	5.1453e-05
2.42	0.274428	-15.4889	4.5081e-05
2.4	0.272031	-15.4545	4.212e-05
2.38	0.270507	-15.4502	2.5219e-05
2.36	0.269103	-15.5574	2.6554e-05
2.34	0.267451	-15.5093	3.7734e-05
2.32	0.265638	-15.5154	2.7665e-05
2.3	0.263464	-15.5616	4.2103e-05
2.28	0.261656	-15.5467	2.9173e-05
2.26	0.260312	-15.3397	3.6605e-05
2.24	0.258998	-15.5003	3.5404e-05
2.22	0.258121	-15.5576	2.9477e-05
2.2	0.256219	-15.5678	4.4663e-05
2.18	0.254311	-15.5442	4.3696e-05
2.16	0.25216	-15.6434	4.407e-05
2.14	0.250127	-15.7383	3.531e-05
2.12	0.248643	-15.7397	4.4243e-05
2.1	0.247609	-15.6584	4.9209e-05
2.08	0.246092	-15.565	7.863e-05
2.06	0.242943	-15.4988	8.6942e-05
2.04	0.239618	-15.5725	5.8884e-05
2.02	0.237237	-15.7339	3.1881e-05
2	0.235835	-15.7648	3.7399e-05
1.98	0.234017	-15.6254	6.5881e-05
1.96	0.227965	-15.4425	3.9423e-05
1.94	0.224129	-15.4491	9.0507e-05
1.92	0.219269	-15.5236	8.7723e-05
1.9	0.215958	-15.5298	7.3988e-05
1.88	0.212953	-15.5399	5.4733e-05
1.86	0.20752	-15.5835	7.2909e-05
1.84	0.199324	-15.6404	3.8194e-05
1.82	0.191073	-15.6942	2.4636e-05
1.8	0.184476	-15.5783	6.497e-05
1.78	0.176537	-15.1943	0.000106867
1.76	0.173609	-14.8583	0.00023689
1.74	0.165069	-14.4111	1.2947e-05
1.72	0.150763	-14.889	1.0967e-05
1.7	0.140273	-14.8468	1.0511e-05
1.68	0.130732	-14.7205	9.576e-06
1.66	0.120552	-14.9468	8.737e-06
1.64	0.109789	-14.3929	8.084e-06
1.62	0.0968267	-13.8945	6.674e-06
1.6	0.0846094	-14.8925	5.913e-06
1.58	0.0747279	-14.8716	5.065e-06
1.56	0.0663657	-14.6725	4.322e-06
1.54	0.0571837	-14.3454	3.662e-06
1.52	0.0476131	-15.577	2.921e-06
1.5	0.0391282	-16.5058	2.771e-06
1.48	0.0341583	-16.1077	2.203e-06
1.46	0.0290963	-15.7198	2.12e-06
1.44	0.0252336	-16.3106	1.516e-06
1.42	0.0196356	-16.2739	4.242e-06
1.4	0.0151481	-16.6453	1.905e-06
1.38	0.0125095	-16.4313	1.394e-06
1.36	0.0104576	-16.1934	1.181e-06
1.34	0.0102724	-20.1363	5.54e-07
1.32	0.00818523	-15.8999	1.743e-06
1.3	0.00623007	-16.0339	2.796e-06
1.28	0.00511242	-19.172	2.847e-06
1.26	0.00440573	-18.2771	1.986e-06
1.24	0.00377963	-19.2846	1.762e-06
1.22	0.00313045	-5.71059	1.6e-07
1.2	0.00226293	-23.2512	2.462e-06
1.18	0.00149437	-26.5651	1.602e-06
1.16	0.00118087	-27.4602	1.832e-06
1.14	0.00111669	-23.8294	1.844e-06
1.12	0.00167935	-27.8506	2.07e-06
1.1	0.00132891	-31.4936	1.845e-06
1.08	0.00108116	-31.9598	2.304e-06
1.06	0.000989019	-19.2693	2.906e-06
1.04	0.00102574	-45	0
1.02	0.000743139	-20.879	1.398e-06
1	0.00140557	-15.3436	2.315e-06
0.98	0.00123778	-16.8313	1.547e-06
0.96	0.00123538	-17.5713	3.64e-07
0.94	0.00106168	-12.9374	2.239e-06
0.92	0.000972211	-14.6633	1.844e-06
0.9	0.000972922	-13	2.276e-06
0.88	0.000748359	-18.7381	2.197e-06
0.86	0.000725352	-17.9923	2.591e-06
0.84	0.000567129	-16.5468	1.194e-06
0.82	0.000552233	-22.5862	1.975e-06
0.8	0.00060935	-27.7185	4.14e-06

## Sheet: SB230919
Energy [eV]	PDS-Signal	Phase [°]
3	0.325224	89.8037	2.6094e-05
2.98	0.323401	89.8336	9.516e-06
2.96	0.320603	89.7576	1.0013e-05
2.94	0.320723	89.8015	2.2322e-05
2.92	0.321092	89.8259	1.4353e-05
2.9	0.322044	89.7887	1.6617e-05
2.88	0.323079	89.8181	1.3514e-05
2.86	0.322732	89.6823	1.464e-05
2.84	0.3218	89.6688	3.226e-06
2.82	0.319922	89.6153	3.572e-06
2.8	0.318301	89.4904	1.2582e-05
2.78	0.316281	89.4877	1.5845e-05
2.76	0.314684	89.2948	1.5959e-05
2.74	0.31149	89.3396	2.0747e-05
2.72	0.307724	89.3405	3.8728e-05
2.7	0.305916	89.2857	3.2234e-05
2.68	0.304748	89.5099	4.4093e-05
2.66	0.304688	89.5695	3.0716e-05
2.64	0.304158	89.7185	8.722e-06
2.62	0.303005	89.7667	1.531e-05
2.6	0.301321	89.7936	3.3548e-05
2.58	0.298888	89.7288	4.2128e-05
2.56	0.295876	89.7773	2.7763e-05
2.54	0.291625	89.7298	1.89e-05
2.52	0.289823	89.6665	7.261e-06
2.5	0.288814	89.6275	1.0347e-05
2.48	0.288659	89.6936	7.191e-06
2.46	0.287081	89.5962	8.912e-06
2.44	0.285679	89.5702	5.086e-06
2.42	0.283908	89.6341	7.012e-06
2.4	0.281781	89.506	7.839e-06
2.38	0.280008	89.463	2.246e-06
2.36	0.278887	89.4911	1.0904e-05
2.34	0.276671	89.4703	1.6336e-05
2.32	0.274472	89.4517	8.548e-06
2.3	0.271544	89.3369	1.0478e-05
2.28	0.269606	89.3393	6.375e-06
2.26	0.268365	89.5688	8.417e-06
2.24	0.266161	89.5053	1.7202e-05
2.22	0.263792	89.568	9.659e-06
2.2	0.259114	89.5972	2.3613e-05
2.18	0.254888	89.5488	2.191e-05
2.16	0.250863	89.387	2.0562e-05
2.14	0.249006	89.4061	5.421e-06
2.12	0.248141	89.4685	5.853e-06
2.1	0.247093	89.4335	9.999e-06
2.08	0.243866	89.4065	9.227e-06
2.06	0.239855	89.4715	2.0506e-05
2.04	0.234784	89.5053	1.6869e-05
2.02	0.230446	89.2824	1.1682e-05
2	0.225484	89.4107	1.4883e-05
1.98	0.219187	89.4497	2.1331e-05
1.96	0.209335	89.4257	9.345e-06
1.94	0.202464	89.4143	2.9813e-05
1.92	0.19615	89.3595	2.4189e-05
1.9	0.19066	89.3885	2.0732e-05
1.88	0.184921	89.4366	1.8489e-05
1.86	0.175598	89.3688	1.7543e-05
1.84	0.167285	89.2338	9.976e-06
1.82	0.159933	89.2053	6.575e-06
1.8	0.153663	89.6304	1.6202e-05
1.78	0.145823	89.6834	3.4571e-05
1.76	0.143471	86.5379	1.6574e-05
1.74	0.131647	86.7687	1.3555e-05
1.72	0.122712	86.8464	4.142e-06
1.7	0.116096	86.9586	6.092e-06
1.68	0.109198	86.8736	8.81e-06
1.66	0.0993707	86.7847	6.154e-06
1.64	0.0886875	86.8533	1.372e-05
1.62	0.0797887	87.1488	5.806e-06
1.6	0.0709366	87.2789	8.059e-06
1.58	0.0653324	87.0239	5.256e-06
1.56	0.058783	86.9926	6.313e-06
1.54	0.051341	87.595	8.759e-06
1.52	0.0425149	87.1542	4.664e-06
1.5	0.0355005	88.257	2.643e-06
1.48	0.0312646	88.1941	1.234e-06
1.46	0.0281845	87.873	1.917e-06
1.44	0.0250324	88.4819	1.562e-06
1.42	0.0210329	88.4687	3.494e-06
1.4	0.0166718	89.7042	2.665e-06
1.38	0.0148612	89.7834	9.352e-06
1.36	0.0133821	90	1.068e-06
1.34	0.0125105	89.9502	3.191e-06
1.32	0.0115283	90	0
1.3	0.00993394	90	2.951e-06
1.28	0.00793845	-89.8572	4.11e-06
1.26	0.00752883	-87.6939	3.09e-06
1.24	0.00763889	-89.9862	4.41e-07
1.22	0.00777021	-89.5559	4.27e-07
1.2	0.00693548	-89.9043	1.344e-06
1.18	0.00584996	-89.3361	2.464e-06
1.16	0.0046519	-88.6264	6.4e-07
1.14	0.0041563	-86.83	5.46e-07
1.12	0.0052322	90	1.749e-06
1.1	0.00532577	90	0
1.08	0.00475347	89.9862	0
1.06	0.00425662	89.9712	2.374e-06
1.04	0.00371878	90	9.95e-07
1.02	0.00364329	90	1.603e-06
1	0.00357735	-88.6924	5.605e-06
0.98	0.00367991	-89.9454	4.87e-07
0.96	0.00338262	-89.5335	9.57e-06
0.94	0.00281871	88.8666	5.132e-06
0.92	0.00232603	-89.7801	7.124e-06
0.9	0.00243671	84.8985	1.122e-05
0.88	0.00271	-88.1695	1.0243e-05
0.86	0.00278233	-88.0332	1.7095e-05
0.84	0.00249678	-87.7488	1.827e-06
0.82	0.00182152	-88.8997	4.521e-06
0.8	0.00177423	-88.47	6.336e-06

[truncated: 3 more sheets: SB230925, SB231018, SB231031]
