# Supplementary material for: Amorphous nitride semiconductors with highly tunable optical and electronic properties: the benefits of disorder in Ca–Zn–N thin films
Source: Mater Horiz. 2024 Dec 16;12(6):1971–80. doi: 10.1039/d4mh01525h (PMC11667462; doi:10.1039/d4mh01525h)
Supplement: MH-012-D4MH01525H-s001 [file MH-012-D4MH01525H-s001.zip › Data/Figure4_Hall_RT/SB230509_RT.xlsx]

## Sheet: Document map
	Summary
	Ohmic check
		1-3
		2-4
	Resistivity measurement
	DC field Hall measurement

## Sheet: Summary
Hall measurement
Run-time operator
Sirotti
Sample
ID:		SB230509
Type:		van der Pauw
Thickness
t [nm]:		170
Other dimensions
Lp [mm]:		32
Hall factor:		1
Max voltage [V]:		20
Max current [mA]:		20
Gate bias voltage [V]:		0
Comment:
Final results
				Mean value		Limit
µH	Hall mobility [cm²/V∙s]			10.8402
	Carrier type			N		0.76
n	Carrier concentration [1/cm³]			1.96946e+12
nsheet	Sheet carrier concentration [1/cm²]			3.34809e+07
RH	Hall coefficient [cm³/C]			3.16914e+06
RHsheet	Sheet Hall coefficient [cm²/C]			1.8642e+11
ρ	Resistivity [Ω∙cm]			292351
ρsheet	Sheet resistivity [Ω/□]			1.71971e+10
VH	Hall voltage [V]			-0.000834318
	Phase [deg.]
	Worst case Ohmic check correlation (1-3)			0.999952
Measurement comment

## Sheet: Ohmic check
Ohmic check
Setup
Resistance measurement method:				High resistance
Contact sequence:				1-3, 2-4, (5-6)
Excitation current
Min current [pA]:				10
Max current [pA]:				50
Spacing				Linear spacing
Number of points:				4
Wait mode:				Auto
Current scanning method:				Max to min
Environment
	Start		Finish		Average		Status
Date	Tuesday, January 16, 2024		Tuesday, January 16, 2024
Time	10:40:47 AM		11:08:03 AM
Temperature [K]	N/A		N/A		N/A		OK
Field [G]	0		0
Gate bias voltage [V]	N/A		N/A
Gate bias current [A]	N/A		N/A

## Sheet: 1-3
Ohmic check 1-3
Set current [A]	Current [A]		Voltage [V]	Resistance [Ω]
-5e-11	-4.77602e-11		-1.41861	2.97027e+10
-3.66667e-11	-3.49453e-11		-1.02574	2.93528e+10
-2.33333e-11	-2.1733e-11		-0.630943	2.90316e+10
-1e-11	-8.26321e-12		-0.240548	2.91107e+10
1e-11	1.14198e-11		0.345212	3.02292e+10
2.33333e-11	2.47692e-11		0.727198	2.93589e+10
3.66667e-11	3.75398e-11		1.1002	2.93074e+10
5e-11	5.06366e-11		1.46833	2.89973e+10

## Sheet: 2-4
Ohmic check 2-4
Set current [A]	Current [A]		Voltage [V]	Resistance [Ω]
-5e-11	-4.84981e-11		-1.20089	2.47616e+10
-3.66667e-11	-3.52918e-11		-0.869376	2.4634e+10
-2.33333e-11	-2.11267e-11		-0.53334	2.52448e+10
-1e-11	-8.69464e-12		-0.206509	2.37513e+10
1e-11	1.20959e-11		0.290264	2.39968e+10
2.33333e-11	2.44993e-11		0.611219	2.49484e+10
3.66667e-11	3.82117e-11		0.937351	2.45305e+10
5e-11	5.18568e-11		1.26553	2.44043e+10

## Sheet: Resistivity measurement
Resistivity measurement
Setup
Resistance measurement method:						High resistance
Excitation current						Manual
Current [pA]:						50
Current reversal:						Yes
General
Sample geometry:						Geometry averaged
Average count:						5
Wait mode:						Auto
Measure current lead voltages:						No
Environment
		Start		Finish				Average			Status
Date		Tuesday, January 16, 2024		Tuesday, January 16, 2024
Time		11:08:06 AM		11:21:49 AM
Temperature [K]		N/A		N/A				N/A			OK
Field [G]		0		0
Gate bias voltage [V]		N/A		N/A
Gate bias current [A]		N/A		N/A
Final average					Geometry A				Geometry B
					Mean value		Limit		Mean value			Limit
ρ	Resistivity [Ω∙cm]				292266				292435
ρsheet	Sheet resistivity [Ω/□]				1.71921e+10				1.72021e+10
	F value				1				1
Intermediate results					Geometry A				Geometry B
					R2134		R3241		R4312			R1423
	Resistance [Ω]				3.5463e+09		4.05174e+09		3.53227e+09			4.07177e+09
	Standard deviation of resistance [Ω]				1.20041e+08		4.16821e+07		1.78544e+08			9.02586e+07
	Voltage [V]				0.176696		0.202184		0.175488			0.202483
	Standard deviation of voltage [V]				0.00597034		0.00102489		0.0088623			0.00426038
	Current [A]				4.98253e-11		4.99005e-11		4.96814e-11			4.97285e-11
	Standard deviation of current [A]				1.00942e-13		4.46703e-13		1.06719e-13			3.46901e-13
Average measurements (I+)					Geometry A				Geometry B
					R2134		R3241		R4312			R1423
	Voltage [V]				0.184867		0.209657		0.184699			0.208335
	Standard deviation of voltage [V]				0.00767637		0.00156788		0.0114965			0.00549653
	Current [A]				5.15461e-11		5.15816e-11		5.13929e-11			5.14581e-11
	Standard deviation of current [A]				1.4515e-13		6.11594e-13		1.5734e-13			5.10366e-13
	Current lead voltage [DC V]				N/A		N/A		N/A			N/A
Average measurements (I-)					Geometry A				Geometry B
					R2134		R3241		R4312			R1423
	Voltage [V]				-0.168524		-0.19471		-0.166277			-0.196631
	Standard deviation of voltage [V]				0.00914621		0.00132036		0.0134905			0.00651087
	Current [A]				-4.81046e-11		-4.82194e-11		-4.79699e-11			-4.79989e-11
	Standard deviation of current [A]				1.40316e-13		6.51251e-13		1.44221e-13			4.69986e-13
	Current lead voltage [DC V]				N/A		N/A		N/A			N/A

## Sheet: DC field Hall measurement
DC field Hall measurement
Setup
Resistance measurement method:						High resistance
Excitation field
Field [kG]:						9
Field reversal:						Yes
Excitation current						Manual
Current [pA]:						50
Current reversal:						Yes
General
Sample geometry:						Geometry averaged
Average count:						10
Wait mode:						Auto
Measure current lead voltages:						No
Environment
		Start		Finish				Average			Status
Date		Tuesday, January 16, 2024		Tuesday, January 16, 2024
Time		11:21:50 AM		11:36:28 AM
Temperature [K]		N/A		N/A				N/A			OK
Field [G]		9000		9000
Gate bias voltage [V]
Gate bias current [A]
Final average					Geometry C				Geometry D
					Mean value		Limit		Mean value			Limit
VH	Hall voltage [V]				-0.000555306				-0.00111333
	Carrier type				N		0.39		N			1
n	Carrier concentration [1/cm³]				2.96247e+12				1.47417e+12
nsheet	Sheet carrier concentration [1/cm²]				5.03621e+07				2.50609e+07
RH	Hall coefficient [cm³/C]				2.10686e+06				4.2339e+06
RHsheet	Sheet Hall coefficient [cm²/C]				1.23933e+11				2.49053e+11
Intermediate results					Geometry C				Geometry D
					I+		I-		I+			I-
VH	Hall voltage [V]				-0.000677577		0.000433034		-0.0011012			0.00112546
Average Measurements (B+)					Geometry C				Geometry D
					I+		I-		I+			I-
	Voltage [V]				0.0246273		-0.0222345		-0.028288			0.0258853
	Standard deviation of voltage [V]				0.00294644		0.00274897		0.000107487			9.89189e-05
	Current [A]				5.14865e-11		-4.80676e-11		5.1256e-11			-4.78225e-11
	Current lead voltage [DC V]				N/A		N/A		N/A			N/A
Average Measurements (B-)					Geometry C				Geometry D
					I+		I-		I+			I-
	Voltage [V]				0.0259824		-0.0231006		-0.0260856			0.0236344
	Standard deviation of voltage [V]				0.00265164		0.00309365		8.47994e-05			0.000105199
	Current [A]				5.14654e-11		-4.81229e-11		5.15321e-11			-4.80671e-11
	Current lead voltage [DC V]				N/A		N/A		N/A			N/A
