# Supplementary material for: Amorphous nitride semiconductors with highly tunable optical and electronic properties: the benefits of disorder in Ca–Zn–N thin films
Source: Mater Horiz. 2024 Dec 16;12(6):1971–80. doi: 10.1039/d4mh01525h (PMC11667462; doi:10.1039/d4mh01525h)
Supplement: MH-012-D4MH01525H-s001 [file MH-012-D4MH01525H-s001.zip › Data/Figure4_Hall_RT/SB230511_RT.xlsx]

## Sheet: Document map
	Summary
	Ohmic check
		1-3
		2-4
	Resistivity measurement
	DC field Hall measurement

## Sheet: Summary
Hall measurement
Run-time operator
Sirotti
Sample
ID:		SB231018
Type:		van der Pauw
Thickness
t [nm]:		250
Other dimensions
Lp [mm]:		32
Hall factor:		1
Max voltage [V]:		20
Max current [mA]:		20
Gate bias voltage [V]:		0
Comment:
Final results
				Mean value		Limit
µH	Hall mobility [cm²/V∙s]			12.1854
	Carrier type			N		0.4
n	Carrier concentration [1/cm³]			10154791632569
nsheet	Sheet carrier concentration [1/cm²]			2.5387e+08
RH	Hall coefficient [cm³/C]			614637
RHsheet	Sheet Hall coefficient [cm²/C]			2.45855e+10
ρ	Resistivity [Ω∙cm]			50440.6
ρsheet	Sheet resistivity [Ω/□]			2.01762e+09
VH	Hall voltage [V]			-0.000441674
	Phase [deg.]
	Worst case Ohmic check correlation (1-3)			0.999412
Measurement comment

## Sheet: Ohmic check
Ohmic check
Setup
Resistance measurement method:				High resistance
Contact sequence:				1-3, 2-4, (5-6)
Excitation current
Min current [pA]:				20
Max current [pA]:				500
Spacing				Linear spacing
Number of points:				4
Wait mode:				Auto
Current scanning method:				Max to min
Environment
	Start		Finish		Average		Status
Date	Tuesday, January 16, 2024		Tuesday, January 16, 2024
Time	1:08:38 PM		1:25:54 PM
Temperature [K]	N/A		N/A		N/A		OK
Field [G]	0		0
Gate bias voltage [V]	N/A		N/A
Gate bias current [A]	N/A		N/A

## Sheet: 1-3
Ohmic check 1-3
Set current [A]	Current [A]		Voltage [V]	Resistance [Ω]
-5e-10	-4.95528e-10		-1.48721	3.00125e+09
-3.4e-10	-3.35138e-10		-1.00343	2.99407e+09
-1.8e-10	-1.92741e-10		-0.533647	2.76873e+09
-2e-11	-1.87842e-11		-0.0518813	2.76196e+09
2e-11	2.19047e-11		0.064107	2.92663e+09
1.8e-10	1.64546e-10		0.530517	3.22413e+09
3.4e-10	3.42472e-10		1.00234	2.92677e+09
5e-10	5.19784e-10		1.4656	2.81964e+09

## Sheet: 2-4
Ohmic check 2-4
Set current [A]	Current [A]		Voltage [V]	Resistance [Ω]
-5e-10	-4.66537e-10		-1.44001	3.0866e+09
-3.4e-10	-3.3739e-10		-0.976721	2.89493e+09
-1.8e-10	-1.81445e-10		-0.512563	2.8249e+09
-2e-11	-1.78686e-11		-0.0486193	2.72093e+09
2e-11	2.20395e-11		0.0694652	3.15185e+09
1.8e-10	1.79383e-10		0.518323	2.88947e+09
3.4e-10	3.38621e-10		0.970537	2.86615e+09
5e-10	4.88749e-10		1.42375	2.91304e+09

## Sheet: Resistivity measurement
Resistivity measurement
Setup
Resistance measurement method:						High resistance
Excitation current						Manual
Current [pA]:						200
Current reversal:						Yes
General
Sample geometry:						Geometry averaged
Average count:						5
Wait mode:						Auto
Measure current lead voltages:						No
Environment
		Start		Finish				Average			Status
Date		Tuesday, January 16, 2024		Tuesday, January 16, 2024
Time		1:25:56 PM		1:32:59 PM
Temperature [K]		N/A		N/A				N/A			OK
Field [G]		0		0
Gate bias voltage [V]		N/A		N/A
Gate bias current [A]		N/A		N/A
Final average					Geometry A				Geometry B
					Mean value		Limit		Mean value			Limit
ρ	Resistivity [Ω∙cm]				50001.1				50880.1
ρsheet	Sheet resistivity [Ω/□]				2.00004e+09				2.0352e+09
	F value				1				1
Intermediate results					Geometry A				Geometry B
					R2134		R3241		R4312			R1423
	Resistance [Ω]				4.75417e+08		4.08879e+08		4.9032e+08			4.10226e+08
	Standard deviation of resistance [Ω]				2.22247e+07		4.20882e+07		3.83486e+07			3.35182e+07
	Voltage [V]				0.0962408		0.0797085		0.0972355			0.0796373
	Standard deviation of voltage [V]				0.00393084		0.000721209		0.00700732			0.00317282
	Current [A]				2.02434e-10		1.94944e-10		1.9831e-10			1.9413e-10
	Standard deviation of current [A]				4.6035e-12		1.9989e-11		6.02676e-12			1.38483e-11
Average measurements (I+)					Geometry A				Geometry B
					R2134		R3241		R4312			R1423
	Voltage [V]				0.0969246		0.0803251		0.0978169			0.0805949
	Standard deviation of voltage [V]				0.00690211		0.001048		0.00995302			0.00444911
	Current [A]				2.03629e-10		2.00302e-10		1.99223e-10			1.92585e-10
	Standard deviation of current [A]				7.27929e-12		3.39386e-11		9.72743e-12			1.80457e-11
	Current lead voltage [DC V]				N/A		N/A		N/A			N/A
Average measurements (I-)					Geometry A				Geometry B
					R2134		R3241		R4312			R1423
	Voltage [V]				-0.095557		-0.0790918		-0.0966542			-0.0786797
	Standard deviation of voltage [V]				0.00376388		0.000991096		0.00986647			0.00452467
	Current [A]				-2.0124e-10		-1.89586e-10		-1.97398e-10			-1.95675e-10
	Standard deviation of current [A]				5.63743e-12		2.11283e-11		7.1179e-12			2.10108e-11
	Current lead voltage [DC V]				N/A		N/A		N/A			N/A

## Sheet: DC field Hall measurement
DC field Hall measurement
Setup
Resistance measurement method:						High resistance
Excitation field
Field [kG]:						9
Field reversal:						Yes
Excitation current						Manual
Current [pA]:						200
Current reversal:						Yes
General
Sample geometry:						Geometry averaged
Average count:						10
Wait mode:						Auto
Measure current lead voltages:						No
Environment
		Start		Finish				Average			Status
Date		Tuesday, January 16, 2024		Tuesday, January 16, 2024
Time		1:33:00 PM		1:40:59 PM
Temperature [K]		N/A		N/A				N/A			OK
Field [G]		9000		9000
Gate bias voltage [V]
Gate bias current [A]
Final average					Geometry C				Geometry D
					Mean value		Limit		Mean value			Limit
VH	Hall voltage [V]				-0.000613186				-0.000270163
	Carrier type				N		0.4		N			1
n	Carrier concentration [1/cm³]				7.33639e+12				1.65517e+13
nsheet	Sheet carrier concentration [1/cm²]				1.8341e+08				4.13792e+08
RH	Hall coefficient [cm³/C]				850760				377092
RHsheet	Sheet Hall coefficient [cm²/C]				3.40304e+10				1.50837e+10
Intermediate results					Geometry C				Geometry D
					I+		I-		I+			I-
VH	Hall voltage [V]				-0.000804838		0.000421533		-0.00030592			0.000234405
Average Measurements (B+)					Geometry C				Geometry D
					I+		I-		I+			I-
	Voltage [V]				-0.0169106		0.0174311		0.0161958			-0.015852
	Standard deviation of voltage [V]				0.00282325		0.00310103		8.33288e-05			0.000109226
	Current [A]				1.99042e-10		-1.99453e-10		1.97496e-10			-1.98726e-10
	Current lead voltage [DC V]				N/A		N/A		N/A			N/A
Average Measurements (B-)					Geometry C				Geometry D
					I+		I-		I+			I-
	Voltage [V]				-0.015301		0.016588		0.0168077			-0.0163208
	Standard deviation of voltage [V]				0.00329554		0.00325059		8.13996e-05			9.3501e-05
	Current [A]				1.96756e-10		-2.05582e-10		1.96704e-10			-2.03116e-10
	Current lead voltage [DC V]				N/A		N/A		N/A			N/A
