# Supplementary material for: Amorphous nitride semiconductors with highly tunable optical and electronic properties: the benefits of disorder in Ca–Zn–N thin films
Source: Mater Horiz. 2024 Dec 16;12(6):1971–80. doi: 10.1039/d4mh01525h (PMC11667462; doi:10.1039/d4mh01525h)
Supplement: MH-012-D4MH01525H-s001 [file MH-012-D4MH01525H-s001.zip › Data/Figure4_Hall_RT/SB230522_RT.xlsx]

## Sheet: Document map
	Summary
	Ohmic check
		1-3
		2-4
	Resistivity measurement
	DC field Hall measurement

## Sheet: Summary
Hall measurement
Run-time operator
Sirotti
Sample
ID:		SB230522
Type:		van der Pauw
Thickness
t [nm]:		125
Other dimensions
Lp [mm]:		12
Hall factor:		1
Max voltage [V]:		20
Max current [mA]:		20
Gate bias voltage [V]:		0
Comment:
Final results
				Mean value		Limit
µH	Hall mobility [cm²/V∙s]			4.74704
	Carrier type			N		1
n	Carrier concentration [1/cm³]			2.73377e+12
nsheet	Sheet carrier concentration [1/cm²]			3.41721e+07
RH	Hall coefficient [cm³/C]			2.28312e+06
RHsheet	Sheet Hall coefficient [cm²/C]			1.82649e+11
ρ	Resistivity [Ω∙cm]			480955
ρsheet	Sheet resistivity [Ω/□]			3.84764e+10
VH	Hall voltage [V]			-0.00240502
	Phase [deg.]
	Worst case Ohmic check correlation (2-4)			0.998432
Measurement comment

## Sheet: Ohmic check
Ohmic check
Setup
Resistance measurement method:				High resistance
Contact sequence:				1-3, 2-4, (5-6)
Excitation current
Min current [pA]:				20
Max current [pA]:				200
Spacing				Linear spacing
Number of points:				3
Wait mode:				Auto
Current scanning method:				Max to min
Environment
	Start		Finish		Average		Status
Date	Monday, April 29, 2024		Monday, April 29, 2024
Time	3:17:36 PM		3:31:24 PM
Temperature [K]	N/A		N/A		N/A		OK
Field [G]	0		0
Gate bias voltage [V]	N/A		N/A
Gate bias current [A]	N/A		N/A

## Sheet: 1-3
Ohmic check 1-3
Set current [A]	Current [A]		Voltage [V]	Resistance [Ω]
-2e-10	-2.05287e-10		-9.81614	4.78168e+10
-1.1e-10	-1.14178e-10		-5.53262	4.84562e+10
-2e-11	-1.8128e-11		-1.00709	5.55543e+10
2e-11	2.09264e-11		1.1896	5.68469e+10
1.1e-10	1.08599e-10		5.54355	5.10463e+10
2e-10	1.97727e-10		9.57612	4.84311e+10

## Sheet: 2-4
Ohmic check 2-4
Set current [A]	Current [A]		Voltage [V]	Resistance [Ω]
-2e-10	-2.28979e-10		-11.7505	5.13168e+10
-1.1e-10	-1.39139e-10		-6.66463	4.7899e+10
-2e-11	-1.85843e-11		-1.26578	6.81099e+10
2e-11	2.08363e-11		1.50455	7.22082e+10
1.1e-10	1.09366e-10		6.84673	6.2604e+10
2e-10	1.97755e-10		11.8531	5.99384e+10

## Sheet: Resistivity measurement
Resistivity measurement
Setup
Resistance measurement method:						High resistance
Excitation current						Manual
Current [pA]:						150
Current reversal:						Yes
General
Sample geometry:						Geometry averaged
Average count:						5
Wait mode:						Auto
Measure current lead voltages:						No
Environment
		Start		Finish				Average			Status
Date		Monday, April 29, 2024		Monday, April 29, 2024
Time		3:31:27 PM		3:38:29 PM
Temperature [K]		N/A		N/A				N/A			OK
Field [G]		0		0
Gate bias voltage [V]		N/A		N/A
Gate bias current [A]		N/A		N/A
Final average					Geometry A				Geometry B
					Mean value		Limit		Mean value			Limit
ρ	Resistivity [Ω∙cm]				490374				471537
ρsheet	Sheet resistivity [Ω/□]				3.92299e+10				3.77229e+10
	F value				0.99				0.98
Intermediate results					Geometry A				Geometry B
					R2134		R3241		R4312			R1423
	Resistance [Ω]				7.02332e+09		1.05337e+10		6.66697e+09			1.02447e+10
	Standard deviation of resistance [Ω]				8.32908e+07		9.60988e+08		1.22769e+08			4.96333e+08
	Voltage [V]				1.05161		1.6278		0.993823			1.54548
	Standard deviation of voltage [V]				0.00530266		0.00164596		0.00911997			0.00509141
	Current [A]				1.49731e-10		1.54533e-10		1.49067e-10			1.50857e-10
	Standard deviation of current [A]				1.60718e-12		1.40972e-11		2.37986e-12			7.29179e-12
Average measurements (I+)					Geometry A				Geometry B
					R2134		R3241		R4312			R1423
	Voltage [V]				1.05723		1.65488		1.00264			1.55694
	Standard deviation of voltage [V]				0.00809811		0.00242585		0.01245			0.00855281
	Current [A]				1.5126e-10		1.56226e-10		1.49796e-10			1.54264e-10
	Standard deviation of current [A]				3.07681e-12		1.74572e-11		3.23051e-12			1.45699e-11
	Current lead voltage [DC V]				N/A		N/A		N/A			N/A
Average measurements (I-)					Geometry A				Geometry B
					R2134		R3241		R4312			R1423
	Voltage [V]				-1.046		-1.60072		-0.985002			-1.53402
	Standard deviation of voltage [V]				0.00684787		0.00222529		0.0133301			0.00552625
	Current [A]				-1.48203e-10		-1.5284e-10		-1.48337e-10			-1.4745e-10
	Standard deviation of current [A]				9.30286e-13		2.21398e-11		3.49554e-12			6.30994e-13
	Current lead voltage [DC V]				N/A		N/A		N/A			N/A

## Sheet: DC field Hall measurement
DC field Hall measurement
Setup
Resistance measurement method:						High resistance
Excitation field
Field [kG]:						9
Field reversal:						Yes
Excitation current						Manual
Current [pA]:						150
Current reversal:						Yes
General
Sample geometry:						Geometry averaged
Average count:						10
Wait mode:						Auto
Measure current lead voltages:						No
Environment
		Start		Finish				Average			Status
Date		Monday, April 29, 2024		Monday, April 29, 2024
Time		3:38:30 PM		3:46:29 PM
Temperature [K]		N/A		N/A				N/A			OK
Field [G]		9000		9000
Gate bias voltage [V]
Gate bias current [A]
Final average					Geometry C				Geometry D
					Mean value		Limit		Mean value			Limit
VH	Hall voltage [V]				-0.000280291				-0.00452975
	Carrier type				N		0.23		N			1
n	Carrier concentration [1/cm³]				2.37569e+13				1.4329e+12
nsheet	Sheet carrier concentration [1/cm²]				2.96962e+08				1.79113e+07
RH	Hall coefficient [cm³/C]				262724				4.35585e+06
RHsheet	Sheet Hall coefficient [cm²/C]				2.10179e+10				3.48468e+11
Intermediate results					Geometry C				Geometry D
					I+		I-		I+			I-
VH	Hall voltage [V]				0.00177922		0.0023398		-0.00421624			0.00484326
Average Measurements (B+)					Geometry C				Geometry D
					I+		I-		I+			I-
	Voltage [V]				0.547829		-0.516435		-0.558925			0.559688
	Standard deviation of voltage [V]				0.00261004		0.0024678		0.000524313			4.58476e-05
	Current [A]				1.4894e-10		-1.49038e-10		1.43097e-10			-1.46198e-10
	Current lead voltage [DC V]				N/A		N/A		N/A			N/A
Average Measurements (B-)					Geometry C				Geometry D
					I+		I-		I+			I-
	Voltage [V]				0.54427		-0.521115		-0.550492			0.550002
	Standard deviation of voltage [V]				0.00290362		0.00349405		0.000479562			1.82861e-05
	Current [A]				1.46762e-10		-1.47964e-10		1.42536e-10			-1.45905e-10
	Current lead voltage [DC V]				N/A		N/A		N/A			N/A
