# Supplementary material for: Amorphous nitride semiconductors with highly tunable optical and electronic properties: the benefits of disorder in Ca–Zn–N thin films
Source: Mater Horiz. 2024 Dec 16;12(6):1971–80. doi: 10.1039/d4mh01525h (PMC11667462; doi:10.1039/d4mh01525h)
Supplement: MH-012-D4MH01525H-s001 [file MH-012-D4MH01525H-s001.zip › Data/Figure4_Hall_RT/SB230627_RT.xlsx]

## Sheet: Document map
	Summary
	Ohmic check
		1-3
		2-4
	Resistivity measurement
	DC field Hall measurement

## Sheet: Summary
Hall measurement
Run-time operator
Sirotti
Sample
ID:		SB230627
Type:		van der Pauw
Thickness
t [nm]:		150
Other dimensions
Lp [mm]:		32
Hall factor:		1
Max voltage [V]:		20
Max current [mA]:		1
Gate bias voltage [V]:		0
Comment:
Final results
				Mean value		Limit
µH	Hall mobility [cm²/V∙s]			31.4541
	Carrier type			N		1
n	Carrier concentration [1/cm³]			219827327543716
nsheet	Sheet carrier concentration [1/cm²]			3.29741e+09
RH	Hall coefficient [cm³/C]			28392.8
RHsheet	Sheet Hall coefficient [cm²/C]			1.89285e+09
ρ	Resistivity [Ω∙cm]			902.672
ρsheet	Sheet resistivity [Ω/□]			6.01781e+07
VH	Hall voltage [V]			-8.52386e-05
	Phase [deg.]
	Worst case Ohmic check correlation (2-4)			0.999549
Measurement comment

## Sheet: Ohmic check
Ohmic check
Setup
Resistance measurement method:				High resistance
Contact sequence:				1-3, 2-4, (5-6)
Excitation current
Min current [pA]:				10
Max current [pA]:				500
Spacing				Linear spacing
Number of points:				4
Wait mode:				Auto
Current scanning method:				Max to min
Environment
	Start		Finish		Average		Status
Date	Thursday, November 23, 2023		Thursday, November 23, 2023
Time	1:39:18 PM		1:56:34 PM
Temperature [K]	N/A		N/A		N/A		OK
Field [G]	0		0
Gate bias voltage [V]	N/A		N/A
Gate bias current [A]	N/A		N/A

## Sheet: 1-3
Ohmic check 1-3
Set current [A]	Current [A]		Voltage [V]	Resistance [Ω]
-5e-10	-4.9803e-10		-0.0649619	1.30438e+08
-3.36667e-10	-3.35124e-10		-0.0430159	1.28358e+08
-1.73333e-10	-1.7242e-10		-0.0222996	1.29333e+08
-1e-11	-9.1386e-12		0.000289592	-3.16889e+07
1e-11	1.20939e-11		0.00161818	1.33801e+08
1.73333e-10	1.72578e-10		0.0232707	1.34842e+08
3.36667e-10	3.35432e-10		0.0426517	1.27155e+08
5e-10	4.99504e-10		0.0644365	1.29001e+08

## Sheet: 2-4
Ohmic check 2-4
Set current [A]	Current [A]		Voltage [V]	Resistance [Ω]
-5e-10	-4.97572e-10		-0.0537856	1.08096e+08
-3.36667e-10	-3.39946e-10		-0.0368324	1.08348e+08
-1.73333e-10	-1.77958e-10		-0.0188572	1.05964e+08
-1e-11	-7.83431e-12		-0.000330045	4.21282e+07
1e-11	1.08766e-11		0.00328016	3.01579e+08
1.73333e-10	1.73565e-10		0.0210641	1.21361e+08
3.36667e-10	3.32354e-10		0.0349587	1.05185e+08
5e-10	4.99878e-10		0.0545904	1.09208e+08

## Sheet: Resistivity measurement
Resistivity measurement
Setup
Resistance measurement method:						High resistance
Excitation current						Manual
Current [pA]:						500
Current reversal:						Yes
General
Sample geometry:						Geometry averaged
Average count:						10
Wait mode:						Auto
Measure current lead voltages:						No
Environment
		Start		Finish				Average			Status
Date		Thursday, November 23, 2023		Thursday, November 23, 2023
Time		1:56:37 PM		2:03:49 PM
Temperature [K]		N/A		N/A				N/A			OK
Field [G]		0		0
Gate bias voltage [V]		N/A		N/A
Gate bias current [A]		N/A		N/A
Final average					Geometry A				Geometry B
					Mean value		Limit		Mean value			Limit
ρ	Resistivity [Ω∙cm]				915.283				890.061
ρsheet	Sheet resistivity [Ω/□]				6.10189e+07				5.93374e+07
	F value				0.79				0.78
Intermediate results					Geometry A				Geometry B
					R2134		R3241		R4312			R1423
	Resistance [Ω]				4.96767e+06		2.89142e+07		4.56475e+06			2.90596e+07
	Standard deviation of resistance [Ω]				341973		1.11926e+06		388250			853278
	Voltage [V]				0.00248919		0.0143811		0.0022986			0.0146122
	Standard deviation of voltage [V]				0.000148188		0.000211408		0.000192186			0.000380666
	Current [A]				5.01078e-10		4.97371e-10		5.03555e-10			5.02834e-10
	Standard deviation of current [A]				1.73199e-11		1.78107e-11		7.85847e-12			6.81176e-12
Average measurements (I+)					Geometry A				Geometry B
					R2134		R3241		R4312			R1423
	Voltage [V]				0.00266953		0.0141138		0.00255034			0.0143126
	Standard deviation of voltage [V]				0.000208368		0.000306651		0.000264208			0.000651474
	Current [A]				4.99113e-10		5.02107e-10		5.0045e-10			5.00479e-10
	Standard deviation of current [A]				2.74745e-11		3.13268e-11		4.56712e-12			7.95697e-13
	Current lead voltage [DC V]				N/A		N/A		N/A			N/A
Average measurements (I-)					Geometry A				Geometry B
					R2134		R3241		R4312			R1423
	Voltage [V]				-0.00230885		-0.0146484		-0.00204686			-0.0149117
	Standard deviation of voltage [V]				0.000210765		0.000291098		0.000279171			0.000393967
	Current [A]				-5.03043e-10		-4.92634e-10		-5.0666e-10			-5.05189e-10
	Standard deviation of current [A]				2.10966e-11		1.69564e-11		1.50387e-11			1.36003e-11
	Current lead voltage [DC V]				N/A		N/A		N/A			N/A

## Sheet: DC field Hall measurement
DC field Hall measurement
Setup
Resistance measurement method:						High resistance
Excitation field
Field [kG]:						9
Field reversal:						Yes
Excitation current						Manual
Current [pA]:						500
Current reversal:						Yes
General
Sample geometry:						Geometry averaged
Average count:						20
Wait mode:						Auto
Measure current lead voltages:						No
Environment
		Start		Finish				Average			Status
Date		Thursday, November 23, 2023		Thursday, November 23, 2023
Time		2:03:50 PM		2:12:08 PM
Temperature [K]		N/A		N/A				N/A			OK
Field [G]		9000		9000
Gate bias voltage [V]
Gate bias current [A]
Final average					Geometry C				Geometry D
					Mean value		Limit		Mean value			Limit
VH	Hall voltage [V]				-9.38435e-05				-7.66336e-05
	Carrier type				N		1		N			1
n	Carrier concentration [1/cm³]				200448683000676				243557916494834
nsheet	Sheet carrier concentration [1/cm²]				3.00673e+09				3.65337e+09
RH	Hall coefficient [cm³/C]				31137.7				25626.4
RHsheet	Sheet Hall coefficient [cm²/C]				2.07585e+09				1.70842e+09
Intermediate results					Geometry C				Geometry D
					I+		I-		I+			I-
VH	Hall voltage [V]				-0.000119127		6.85603e-05		-5.41806e-05			9.90866e-05
Average Measurements (B+)					Geometry C				Geometry D
					I+		I-		I+			I-
	Voltage [V]				0.01202		-0.0121435		-0.0122112			0.0122823
	Standard deviation of voltage [V]				0.000121072		0.000116881		8.47187e-05			9.37903e-05
	Current [A]				4.97185e-10		-4.98171e-10		5.01281e-10			-4.95892e-10
	Current lead voltage [DC V]				N/A		N/A		N/A			N/A
Average Measurements (B-)					Geometry C				Geometry D
					I+		I-		I+			I-
	Voltage [V]				0.0122582		-0.0122806		-0.0121028			0.0120841
	Standard deviation of voltage [V]				0.000126399		0.000128029		8.57829e-05			8.06206e-05
	Current [A]				5.04119e-10		-5.09743e-10		4.99009e-10			-4.9743e-10
	Current lead voltage [DC V]				N/A		N/A		N/A			N/A
