# Supplementary material for: Amorphous nitride semiconductors with highly tunable optical and electronic properties: the benefits of disorder in Ca–Zn–N thin films
Source: Mater Horiz. 2024 Dec 16;12(6):1971–80. doi: 10.1039/d4mh01525h (PMC11667462; doi:10.1039/d4mh01525h)
Supplement: MH-012-D4MH01525H-s001 [file MH-012-D4MH01525H-s001.zip › Data/Figure4_Hall_RT/SB230703_RT.xlsx]

## Sheet: Document map
	Summary
	Resistivity measurement
	DC field Hall measurement

## Sheet: Summary
Hall measurement
Run-time operator
Sirotti
Sample
ID:		SB230703
Type:		van der Pauw
Thickness
t [nm]:		180
Other dimensions
Lp [mm]:		32
Hall factor:		1
Max voltage [V]:		20
Max current [mA]:		1
Gate bias voltage [V]:		0
Comment:
Final results
				Mean value		Limit
µH	Hall mobility [cm²/V∙s]			12.3363
	Carrier type			N		1
n	Carrier concentration [1/cm³]			1651539253460230
nsheet	Sheet carrier concentration [1/cm²]			2.97277e+10
RH	Hall coefficient [cm³/C]			3779.21
RHsheet	Sheet Hall coefficient [cm²/C]			2.09956e+08
ρ	Resistivity [Ω∙cm]			306.348
ρsheet	Sheet resistivity [Ω/□]			1.70193e+07
VH	Hall voltage [V]			-0.0151142
	Phase [deg.]
	Worst case Ohmic check correlation			N/A
Measurement comment

## Sheet: Resistivity measurement
Resistivity measurement
Setup
Resistance measurement method:						High resistance
Excitation current						Manual
Current [nA]:						800
Current reversal:						Yes
General
Sample geometry:						Geometry averaged
Average count:						10
Wait mode:						Auto
Measure current lead voltages:						No
Environment
		Start		Finish				Average			Status
Date		Thursday, November 23, 2023		Thursday, November 23, 2023
Time		1:24:34 PM		1:26:25 PM
Temperature [K]		N/A		N/A				N/A			OK
Field [G]		0		0
Gate bias voltage [V]		N/A		N/A
Gate bias current [A]		N/A		N/A
Final average					Geometry A				Geometry B
					Mean value		Limit		Mean value			Limit
ρ	Resistivity [Ω∙cm]				306.461				306.235
ρsheet	Sheet resistivity [Ω/□]				1.70256e+07				1.70131e+07
	F value				0.98				0.98
Intermediate results					Geometry A				Geometry B
					R2134		R3241		R4312			R1423
	Resistance [Ω]				2.95965e+06		4.69097e+06		2.95268e+06			4.69406e+06
	Standard deviation of resistance [Ω]				119.55		274.891		150.234			345.726
	Voltage [V]				2.36751		3.75232		2.36179			3.75475
	Standard deviation of voltage [V]				8.68916e-05		0.000203884		9.4319e-05			0.000251639
	Current [A]				7.99929e-07		7.99903e-07		7.99881e-07			7.99894e-07
	Standard deviation of current [A]				1.34949e-11		1.75548e-11		2.52186e-11			2.44336e-11
Average measurements (I+)					Geometry A				Geometry B
					R2134		R3241		R4312			R1423
	Voltage [V]				2.36965		3.75536		2.36389			3.75674
	Standard deviation of voltage [V]				6.05479e-05		0.00025643		0.000139879			0.000371335
	Current [A]				8.00086e-07		8.00059e-07		8.00032e-07			8.00053e-07
	Standard deviation of current [A]				1.72916e-11		1.8486e-11		3.60717e-11			3.3415e-11
	Current lead voltage [DC V]				N/A		N/A		N/A			N/A
Average measurements (I-)					Geometry A				Geometry B
					R2134		R3241		R4312			R1423
	Voltage [V]				-2.36537		-3.74927		-2.35969			-3.75276
	Standard deviation of voltage [V]				0.000162894		0.000317046		0.000126562			0.000339706
	Current [A]				-7.99771e-07		-7.99746e-07		-7.9973e-07			-7.99735e-07
	Standard deviation of current [A]				2.07231e-11		2.98488e-11		3.52525e-11			3.56573e-11
	Current lead voltage [DC V]				N/A		N/A		N/A			N/A

## Sheet: DC field Hall measurement
DC field Hall measurement
Setup
Resistance measurement method:						Standard resistance
Excitation field
Field [kG]:						9
Field reversal:						Yes
Excitation current						Manual
Current [nA]:						800
Current reversal:						Yes
General
Sample geometry:						Geometry averaged
Average count:						100
Wait mode:						Auto
Measure current lead voltages:						No
Environment
		Start		Finish				Average			Status
Date		Thursday, November 23, 2023		Thursday, November 23, 2023
Time		1:26:26 PM		1:32:02 PM
Temperature [K]		N/A		N/A				N/A			OK
Field [G]		9000		9000
Gate bias voltage [V]
Gate bias current [A]
Final average					Geometry C				Geometry D
					Mean value		Limit		Mean value			Limit
VH	Hall voltage [V]				-0.0112624				-0.0189659
	Carrier type				N		1		N			1
n	Carrier concentration [1/cm³]				2216074738302970				1316303157861750
nsheet	Sheet carrier concentration [1/cm²]				3.98893e+10				2.36935e+10
RH	Hall coefficient [cm³/C]				2816.47				4741.69
RHsheet	Sheet Hall coefficient [cm²/C]				1.56471e+08				2.63427e+08
Intermediate results					Geometry C				Geometry D
					I+		I-		I+			I-
VH	Hall voltage [V]				-0.0109897		0.0115352		-0.0188881			0.0190436
Average Measurements (B+)					Geometry C				Geometry D
					I+		I-		I+			I-
	Voltage [V]				1.36738		-1.3795		-1.40456			1.38025
	Standard deviation of voltage [V]				0.000848755		0.00143484		0.000680086			0.000841446
	Current [A]				7.99957e-07		-7.99561e-07		8.00115e-07			-7.99817e-07
	Current lead voltage [DC V]				N/A		N/A		N/A			N/A
Average Measurements (B-)					Geometry C				Geometry D
					I+		I-		I+			I-
	Voltage [V]				1.38936		-1.40257		-1.36679			1.34216
	Standard deviation of voltage [V]				0.000976298		0.00133421		0.000846386			0.000763612
	Current [A]				7.99954e-07		-7.9955e-07		8.00114e-07			-7.99801e-07
	Current lead voltage [DC V]				N/A		N/A		N/A			N/A
