# Supplementary material for: Amorphous nitride semiconductors with highly tunable optical and electronic properties: the benefits of disorder in Ca–Zn–N thin films
Source: Mater Horiz. 2024 Dec 16;12(6):1971–80. doi: 10.1039/d4mh01525h (PMC11667462; doi:10.1039/d4mh01525h)
Supplement: MH-012-D4MH01525H-s001 [file MH-012-D4MH01525H-s001.zip › Data/Figure4_Hall_RT/SB230728-RT.xlsx]

## Sheet: Document map
	Summary
	Ohmic check
		1-3
		2-4
	Resistivity measurement
	DC field Hall measurement

## Sheet: Summary
Hall measurement
Run-time operator
Sirotti
Sample
ID:		SB230728
Type:		van der Pauw
Thickness
t [nm]:		140
Other dimensions
Lp [mm]:		32
Hall factor:		1
Max voltage [V]:		20
Max current [mA]:		20
Gate bias voltage [V]:		0
Comment:
Final results
				Mean value		Limit
µH	Hall mobility [cm²/V∙s]			70.0279
	Carrier type			N		1
n	Carrier concentration [1/cm³]			3.20955e+18
nsheet	Sheet carrier concentration [1/cm²]			4.49336e+13
RH	Hall coefficient [cm³/C]			1.94467
RHsheet	Sheet Hall coefficient [cm²/C]			138905
ρ	Resistivity [Ω∙cm]			0.0277699
ρsheet	Sheet resistivity [Ω/□]			1983.57
VH	Hall voltage [V]			-0.00500035
	Phase [deg.]
	Worst case Ohmic check correlation (1-3)			1
Measurement comment

## Sheet: Ohmic check
Ohmic check
Setup
Resistance measurement method:				High resistance
Contact sequence:				1-3, 2-4, (5-6)
Excitation current
Min current [μA]:				1
Max current [μA]:				500
Spacing				Linear spacing
Number of points:				4
Wait mode:				Auto
Current scanning method:				Max to min
Environment
	Start		Finish		Average		Status
Date	Tuesday, January 16, 2024		Tuesday, January 16, 2024
Time	10:22:07 AM		10:25:24 AM
Temperature [K]	N/A		N/A		N/A		OK
Field [G]	0		0
Gate bias voltage [V]	N/A		N/A
Gate bias current [A]	N/A		N/A

## Sheet: 1-3
Ohmic check 1-3
Set current [A]	Current [A]		Voltage [V]	Resistance [Ω]
-0.0005	-0.000499837		-1.57088	3142.78
-0.000333667	-0.000333558		-1.04836	3142.97
-0.000167333	-0.00016744		-0.526034	3141.63
-1e-06	-9.99977e-07		-0.0030821	3082.17
1e-06	1.00013e-06		0.00320456	3204.16
0.000167333	0.000167194		0.525662	3144.03
0.000333667	0.00033376		1.04779	3139.35
0.0005	0.000500096		1.56811	3135.62

## Sheet: 2-4
Ohmic check 2-4
Set current [A]	Current [A]		Voltage [V]	Resistance [Ω]
-0.0005	-0.000499841		-1.67425	3349.57
-0.000333667	-0.000333555		-1.11714	3349.19
-0.000167333	-0.000167447		-0.560457	3347.07
-1e-06	-1.00001e-06		-0.00328307	3283.03
1e-06	1.00011e-06		0.0034139	3413.53
0.000167333	0.000167202		0.560272	3350.88
0.000333667	0.000333768		1.11717	3347.16
0.0005	0.0005001		1.67266	3344.65

## Sheet: Resistivity measurement
Resistivity measurement
Setup
Resistance measurement method:						High resistance
Excitation current						Manual
Current [μA]:						400
Current reversal:						Yes
General
Sample geometry:						Geometry averaged
Average count:						5
Wait mode:						Auto
Measure current lead voltages:						No
Environment
		Start		Finish				Average			Status
Date		Tuesday, January 16, 2024		Tuesday, January 16, 2024
Time		10:25:26 AM		10:27:08 AM
Temperature [K]		N/A		N/A				N/A			OK
Field [G]		0		0
Gate bias voltage [V]		N/A		N/A
Gate bias current [A]		N/A		N/A
Final average					Geometry A				Geometry B
					Mean value		Limit		Mean value			Limit
ρ	Resistivity [Ω∙cm]				0.0277564				0.0277835
ρsheet	Sheet resistivity [Ω/□]				1982.6				1984.53
	F value				0.99				0.99
Intermediate results					Geometry A				Geometry B
					R2134		R3241		R4312			R1423
	Resistance [Ω]				530.64		356.235		531.218			356.534
	Standard deviation of resistance [Ω]				0.00916542		0.00277432		0.00321199			0.00467885
	Voltage [V]				0.212246		0.142487		0.212478			0.142608
	Standard deviation of voltage [V]				3.41955e-06		8.20051e-07		1.01823e-06			1.80159e-06
	Current [A]				0.000399981		0.000399979		0.000399982			0.000399984
	Standard deviation of current [A]				2.49028e-09		2.09857e-09		1.47479e-09			1.42092e-09
Average measurements (I+)					Geometry A				Geometry B
					R2134		R3241		R4312			R1423
	Voltage [V]				0.212727		0.142326		0.21287			0.142577
	Standard deviation of voltage [V]				3.96891e-06		5.49073e-07		1.65902e-06			2.4965e-06
	Current [A]				0.000400115		0.000400113		0.000400118			0.00040012
	Standard deviation of current [A]				3.50471e-09		3.80303e-09		1.50233e-09			1.79805e-09
	Current lead voltage [DC V]				N/A		N/A		N/A			N/A
Average measurements (I-)					Geometry A				Geometry B
					R2134		R3241		R4312			R1423
	Voltage [V]				-0.211764		-0.142647		-0.212085			-0.142639
	Standard deviation of voltage [V]				5.56964e-06		1.54546e-06		1.18101e-06			2.59817e-06
	Current [A]				-0.000399847		-0.000399846		-0.000399847			-0.000399848
	Standard deviation of current [A]				3.53879e-09		1.77567e-09		2.53831e-09			2.20068e-09
	Current lead voltage [DC V]				N/A		N/A		N/A			N/A

## Sheet: DC field Hall measurement
DC field Hall measurement
Setup
Resistance measurement method:						High resistance
Excitation field
Field [kG]:						9
Field reversal:						Yes
Excitation current						Manual
Current [μA]:						400
Current reversal:						Yes
General
Sample geometry:						Geometry averaged
Average count:						10
Wait mode:						Auto
Measure current lead voltages:						No
Environment
		Start		Finish				Average			Status
Date		Tuesday, January 16, 2024		Tuesday, January 16, 2024
Time		10:27:09 AM		10:29:47 AM
Temperature [K]		N/A		N/A				N/A			OK
Field [G]		9000		9000
Gate bias voltage [V]
Gate bias current [A]
Final average					Geometry C				Geometry D
					Mean value		Limit		Mean value			Limit
VH	Hall voltage [V]				-0.00495702				-0.00504367
	Carrier type				N		1		N			1
n	Carrier concentration [1/cm³]				3.2376e+18				3.18197e+18
nsheet	Sheet carrier concentration [1/cm²]				4.53264e+13				4.45476e+13
RH	Hall coefficient [cm³/C]				1.92782				1.96152
RHsheet	Sheet Hall coefficient [cm²/C]				137701				140109
Intermediate results					Geometry C				Geometry D
					I+		I-		I+			I-
VH	Hall voltage [V]				-0.00496813		0.00494591		-0.00505046			0.00503689
Average Measurements (B+)					Geometry C				Geometry D
					I+		I-		I+			I-
	Voltage [V]				-0.0750379		0.074639		0.0651686			-0.065116
	Standard deviation of voltage [V]				6.55181e-06		8.49468e-06		3.66489e-06			4.4173e-06
	Current [A]				0.000400116		-0.000399852		0.000400114			-0.000399848
	Current lead voltage [DC V]				N/A		N/A		N/A			N/A
Average Measurements (B-)					Geometry C				Geometry D
					I+		I-		I+			I-
	Voltage [V]				-0.0651017		0.0647472		0.0752696			-0.0751897
	Standard deviation of voltage [V]				6.24621e-06		9.32179e-06		1.69164e-06			5.61383e-06
	Current [A]				0.000400114		-0.000399845		0.000400114			-0.000399847
	Current lead voltage [DC V]				N/A		N/A		N/A			N/A
