# Supplementary material for: Amorphous nitride semiconductors with highly tunable optical and electronic properties: the benefits of disorder in Ca–Zn–N thin films
Source: Mater Horiz. 2024 Dec 16;12(6):1971–80. doi: 10.1039/d4mh01525h (PMC11667462; doi:10.1039/d4mh01525h)
Supplement: MH-012-D4MH01525H-s001 [file MH-012-D4MH01525H-s001.zip › Data/Figure4_Hall_RT/SB230915_RT.xlsx]

## Sheet: Document map
	Summary
	Resistivity measurement
	DC field Hall measurement

## Sheet: Summary
Hall measurement
Run-time operator
Sirotti
Sample
ID:		SB230915
Type:		van der Pauw
Thickness
t [nm]:		200
Other dimensions
Lp [mm]:		32
Hall factor:		1
Max voltage [V]:		20
Max current [mA]:		1
Gate bias voltage [V]:		0
Comment:
Final results
				Mean value		Limit
µH	Hall mobility [cm²/V∙s]			25.4765
	Carrier type			N		1
n	Carrier concentration [1/cm³]			448918642565054
nsheet	Sheet carrier concentration [1/cm²]			8.97837e+09
RH	Hall coefficient [cm³/C]			13903.4
RHsheet	Sheet Hall coefficient [cm²/C]			6.95171e+08
ρ	Resistivity [Ω∙cm]			545.734
ρsheet	Sheet resistivity [Ω/□]			2.72867e+07
VH	Hall voltage [V]			-0.00313157
	Phase [deg.]
	Worst case Ohmic check correlation			N/A
Measurement comment

## Sheet: Resistivity measurement
Resistivity measurement
Setup
Resistance measurement method:						High resistance
Excitation current						Manual
Current [nA]:						50
Current reversal:						Yes
General
Sample geometry:						Geometry averaged
Average count:						10
Wait mode:						Auto
Measure current lead voltages:						No
Environment
		Start		Finish				Average			Status
Date		Thursday, November 23, 2023		Thursday, November 23, 2023
Time		12:35:03 PM		12:36:54 PM
Temperature [K]		N/A		N/A				N/A			OK
Field [G]		0		0
Gate bias voltage [V]		N/A		N/A
Gate bias current [A]		N/A		N/A
Final average					Geometry A				Geometry B
					Mean value		Limit		Mean value			Limit
ρ	Resistivity [Ω∙cm]				547.745				543.724
ρsheet	Sheet resistivity [Ω/□]				2.73872e+07				2.71862e+07
	F value				0.95				0.95
Intermediate results					Geometry A				Geometry B
					R2134		R3241		R4312			R1423
	Resistance [Ω]				4.03366e+06		8.65749e+06		3.95368e+06			8.68047e+06
	Standard deviation of resistance [Ω]				1773.87		3622.26		5478.76			7051.38
	Voltage [V]				0.201911		0.433363		0.197896			0.434477
	Standard deviation of voltage [V]				6.51118e-05		0.000115251		0.000262971			0.000349738
	Current [A]				5.00564e-08		5.00564e-08		5.00536e-08			5.00523e-08
	Standard deviation of current [A]				1.4967e-11		1.61682e-11		1.96716e-11			5.46249e-12
Average measurements (I+)					Geometry A				Geometry B
					R2134		R3241		R4312			R1423
	Voltage [V]				0.202411		0.433084		0.19873			0.435789
	Standard deviation of voltage [V]				9.85964e-05		0.000157889		0.000365544			0.000561793
	Current [A]				5.00866e-08		5.00836e-08		5.00832e-08			5.00799e-08
	Standard deviation of current [A]				1.18769e-11		1.13824e-11		2.83107e-11			7.94614e-12
	Current lead voltage [DC V]				N/A		N/A		N/A			N/A
Average measurements (I-)					Geometry A				Geometry B
					R2134		R3241		R4312			R1423
	Voltage [V]				-0.20141		-0.433641		-0.197061			-0.433166
	Standard deviation of voltage [V]				8.50703e-05		0.000167934		0.000378145			0.00041672
	Current [A]				-5.00263e-08		-5.00292e-08		-5.0024e-08			-5.00246e-08
	Standard deviation of current [A]				2.7477e-11		3.02668e-11		2.73202e-11			7.49759e-12
	Current lead voltage [DC V]				N/A		N/A		N/A			N/A

## Sheet: DC field Hall measurement
DC field Hall measurement
Setup
Resistance measurement method:						High resistance
Excitation field
Field [kG]:						9
Field reversal:						Yes
Excitation current						Manual
Current [nA]:						50
Current reversal:						Yes
General
Sample geometry:						Geometry averaged
Average count:						20
Wait mode:						Auto
Measure current lead voltages:						No
Environment
		Start		Finish				Average			Status
Date		Thursday, November 23, 2023		Thursday, November 23, 2023
Time		12:36:55 PM		12:39:53 PM
Temperature [K]		N/A		N/A				N/A			OK
Field [G]		9000		9000
Gate bias voltage [V]
Gate bias current [A]
Final average					Geometry C				Geometry D
					Mean value		Limit		Mean value			Limit
VH	Hall voltage [V]				-0.003153				-0.00311015
	Carrier type				N		1		N			1
n	Carrier concentration [1/cm³]				445890283737653				451988722846236
nsheet	Sheet carrier concentration [1/cm²]				8.91781e+09				9.03977e+09
RH	Hall coefficient [cm³/C]				13997.9				13809
RHsheet	Sheet Hall coefficient [cm²/C]				6.99893e+08				6.90449e+08
Intermediate results					Geometry C				Geometry D
					I+		I-		I+			I-
VH	Hall voltage [V]				-0.00311682		0.00318917		-0.00309372			0.00312657
Average Measurements (B+)					Geometry C				Geometry D
					I+		I-		I+			I-
	Voltage [V]				0.225993		-0.22697		-0.240193			0.24327
	Standard deviation of voltage [V]				0.000388902		0.000290154		3.50082e-05			3.50566e-05
	Current [A]				5.00836e-08		-5.00276e-08		5.00797e-08			-5.00157e-08
	Current lead voltage [DC V]				N/A		N/A		N/A			N/A
Average Measurements (B-)					Geometry C				Geometry D
					I+		I-		I+			I-
	Voltage [V]				0.232226		-0.233349		-0.234006			0.237017
	Standard deviation of voltage [V]				0.00023617		0.000301978		5.36143e-05			4.05172e-05
	Current [A]				5.00848e-08		-5.0025e-08		5.00817e-08			-5.00242e-08
	Current lead voltage [DC V]				N/A		N/A		N/A			N/A
