# Supplementary material for: Amorphous nitride semiconductors with highly tunable optical and electronic properties: the benefits of disorder in Ca–Zn–N thin films
Source: Mater Horiz. 2024 Dec 16;12(6):1971–80. doi: 10.1039/d4mh01525h (PMC11667462; doi:10.1039/d4mh01525h)
Supplement: MH-012-D4MH01525H-s001 [file MH-012-D4MH01525H-s001.zip › Data/Figure4_Hall_RT/SB230918_RT.xlsx]

## Sheet: Document map
	Summary
	Ohmic check
		1-3
		2-4
	Resistivity measurement
	DC field Hall measurement

## Sheet: Summary
Hall measurement
Run-time operator
Sirotti
Sample
ID:		SB230918
Type:		van der Pauw
Thickness
t [nm]:		265
Other dimensions
Lp [mm]:		32
Hall factor:		1
Max voltage [V]:		20
Max current [mA]:		20
Gate bias voltage [V]:		0
Comment:
Final results
				Mean value		Limit
µH	Hall mobility [cm²/V∙s]			14.5156
	Carrier type			N		0.63
n	Carrier concentration [1/cm³]			9.35036e+13
nsheet	Sheet carrier concentration [1/cm²]			2.47785e+09
RH	Hall coefficient [cm³/C]			66751.5
RHsheet	Sheet Hall coefficient [cm²/C]			2.51893e+09
ρ	Resistivity [Ω∙cm]			4598.61
ρsheet	Sheet resistivity [Ω/□]			1.73532e+08
VH	Hall voltage [V]			-0.000181165
	Phase [deg.]
	Worst case Ohmic check correlation (1-3)			0.99966
Measurement comment

## Sheet: Ohmic check
Ohmic check
Setup
Resistance measurement method:				High resistance
Contact sequence:				1-3, 2-4, (5-6)
Excitation current
Min current [pA]:				20
Max current [nA]:				1
Spacing				Linear spacing
Number of points:				4
Wait mode:				Auto
Current scanning method:				Max to min
Environment
	Start		Finish		Average		Status
Date	Tuesday, January 16, 2024		Tuesday, January 16, 2024
Time	1:51:06 PM		2:04:55 PM
Temperature [K]	N/A		N/A		N/A		OK
Field [G]	0		0
Gate bias voltage [V]	N/A		N/A
Gate bias current [A]	N/A		N/A

## Sheet: 1-3
Ohmic check 1-3
Set current [A]	Current [A]		Voltage [V]	Resistance [Ω]
-6.73333e-10	-6.22924e-10		-0.159844	2.56603e+08
-3.46667e-10	-3.45084e-10		-0.0847309	2.45537e+08
-2e-11	-1.83412e-11		-0.00346474	1.88905e+08
2e-11	2.17566e-11		0.00384522	1.76738e+08
3.46667e-10	3.46553e-10		0.082651	2.38495e+08
6.73333e-10	6.75509e-10		0.161014	2.3836e+08

## Sheet: 2-4
Ohmic check 2-4
Set current [A]	Current [A]		Voltage [V]	Resistance [Ω]
-6.73333e-10	-6.74864e-10		-0.184763	2.73778e+08
-3.46667e-10	-3.63046e-10		-0.0979273	2.69738e+08
-2e-11	-1.88254e-11		-0.000617304	3.27911e+07
2e-11	2.2134e-11		0.00243822	1.10157e+08
3.46667e-10	3.46289e-10		0.0984354	2.84258e+08
6.73333e-10	6.72024e-10		0.189572	2.82091e+08

## Sheet: Resistivity measurement
Resistivity measurement
Setup
Resistance measurement method:						High resistance
Excitation current						Manual
Current [pA]:						800
Current reversal:						Yes
General
Sample geometry:						Geometry averaged
Average count:						5
Wait mode:						Auto
Measure current lead voltages:						No
Environment
		Start		Finish				Average			Status
Date		Tuesday, January 16, 2024		Tuesday, January 16, 2024
Time		2:04:57 PM		2:11:59 PM
Temperature [K]		N/A		N/A				N/A			OK
Field [G]		0		0
Gate bias voltage [V]		N/A		N/A
Gate bias current [A]		N/A		N/A
Final average					Geometry A				Geometry B
					Mean value		Limit		Mean value			Limit
ρ	Resistivity [Ω∙cm]				4594.8				4602.41
ρsheet	Sheet resistivity [Ω/□]				1.73389e+08				1.73676e+08
	F value				0.99				0.99
Intermediate results					Geometry A				Geometry B
					R2134		R3241		R4312			R1423
	Resistance [Ω]				3.16028e+07		4.58216e+07		3.15359e+07			4.60522e+07
	Standard deviation of resistance [Ω]				416379		997529		1.07899e+06			1.52601e+06
	Voltage [V]				0.0253866		0.0366897		0.0251602			0.0371441
	Standard deviation of voltage [V]				0.00022193		0.000328839		0.000823952			0.000898021
	Current [A]				8.03304e-10		8.00707e-10		7.97827e-10			8.06566e-10
	Standard deviation of current [A]				7.9185e-12		1.58854e-11		7.90595e-12			1.82775e-11
Average measurements (I+)					Geometry A				Geometry B
					R2134		R3241		R4312			R1423
	Voltage [V]				0.0260402		0.0364099		0.0254554			0.0372541
	Standard deviation of voltage [V]				0.000253149		0.000391662		0.00147631			0.00112284
	Current [A]				8.08103e-10		8.01237e-10		7.97289e-10			8.113e-10
	Standard deviation of current [A]				1.43873e-11		3.78733e-12		1.17176e-11			2.13808e-11
	Current lead voltage [DC V]				N/A		N/A		N/A			N/A
Average measurements (I-)					Geometry A				Geometry B
					R2134		R3241		R4312			R1423
	Voltage [V]				-0.0247331		-0.0369694		-0.0248651			-0.0370341
	Standard deviation of voltage [V]				0.000364591		0.000528338		0.000732193			0.00140179
	Current [A]				-7.98506e-10		-8.00178e-10		-7.98366e-10			-8.01831e-10
	Standard deviation of current [A]				6.61933e-12		3.15443e-11		1.06167e-11			2.96502e-11
	Current lead voltage [DC V]				N/A		N/A		N/A			N/A

## Sheet: DC field Hall measurement
DC field Hall measurement
Setup
Resistance measurement method:						High resistance
Excitation field
Field [kG]:						9
Field reversal:						Yes
Excitation current						Manual
Current [pA]:						800
Current reversal:						Yes
General
Sample geometry:						Geometry averaged
Average count:						10
Wait mode:						Auto
Measure current lead voltages:						No
Environment
		Start		Finish				Average			Status
Date		Tuesday, January 16, 2024		Tuesday, January 16, 2024
Time		2:12:00 PM		2:19:59 PM
Temperature [K]		N/A		N/A				N/A			OK
Field [G]		9000		9000
Gate bias voltage [V]
Gate bias current [A]
Final average					Geometry C				Geometry D
					Mean value		Limit		Mean value			Limit
VH	Hall voltage [V]				-0.000200723				-0.000161607
	Carrier type				N		0.5		N			1
n	Carrier concentration [1/cm³]				8.48274e+13				104279829277909
nsheet	Sheet carrier concentration [1/cm²]				2.24792e+09				2.76342e+09
RH	Hall coefficient [cm³/C]				73578.9				59853.4
RHsheet	Sheet Hall coefficient [cm²/C]				2.77656e+09				2.25862e+09
Intermediate results					Geometry C				Geometry D
					I+		I-		I+			I-
VH	Hall voltage [V]				-0.000151686		0.000249759		-0.00016083			0.000162384
Average Measurements (B+)					Geometry C				Geometry D
					I+		I-		I+			I-
	Voltage [V]				0.0112094		-0.0112788		-0.0115112			0.0115722
	Standard deviation of voltage [V]				0.000769217		0.000712346		5.43121e-05			3.95981e-05
	Current [A]				8.02206e-10		-8.03383e-10		7.99148e-10			-7.88349e-10
	Current lead voltage [DC V]				N/A		N/A		N/A			N/A
Average Measurements (B-)					Geometry C				Geometry D
					I+		I-		I+			I-
	Voltage [V]				0.0115127		-0.0117784		-0.0111895			0.0112474
	Standard deviation of voltage [V]				0.000862798		0.000818349		5.29257e-05			6.07148e-05
	Current [A]				8.08169e-10		-7.99209e-10		7.96326e-10			-7.96235e-10
	Current lead voltage [DC V]				N/A		N/A		N/A			N/A
