# Supplementary material for: Amorphous nitride semiconductors with highly tunable optical and electronic properties: the benefits of disorder in Ca–Zn–N thin films
Source: Mater Horiz. 2024 Dec 16;12(6):1971–80. doi: 10.1039/d4mh01525h (PMC11667462; doi:10.1039/d4mh01525h)
Supplement: MH-012-D4MH01525H-s001 [file MH-012-D4MH01525H-s001.zip › Data/Figure4_Hall_RT/SB230925_RT.xlsx]

## Sheet: Document map
	Summary
	Resistivity measurement
	DC field Hall measurement

## Sheet: Summary
Hall measurement
Run-time operator
Sirotti
Sample
ID:		SB230925
Type:		van der Pauw
Thickness
t [nm]:		200
Other dimensions
Lp [mm]:		32
Hall factor:		1
Max voltage [V]:		10
Max current [mA]:		1
Gate bias voltage [V]:		0
Comment:
Final results
				Mean value		Limit
µH	Hall mobility [cm²/V∙s]			10.1099
	Carrier type			N		1
n	Carrier concentration [1/cm³]			9.02763e+13
nsheet	Sheet carrier concentration [1/cm²]			1.80553e+09
RH	Hall coefficient [cm³/C]			69137.8
RHsheet	Sheet Hall coefficient [cm²/C]			3.45689e+09
ρ	Resistivity [Ω∙cm]			6838.63
ρsheet	Sheet resistivity [Ω/□]			3.41931e+08
VH	Hall voltage [V]			-0.00311072
	Phase [deg.]
	Worst case Ohmic check correlation			N/A
Measurement comment

## Sheet: Resistivity measurement
Resistivity measurement
Setup
Resistance measurement method:						High resistance
Excitation current						Manual
Current [nA]:						10
Current reversal:						Yes
General
Sample geometry:						Geometry averaged
Average count:						4
Wait mode:						Auto
Measure current lead voltages:						No
Environment
		Start		Finish				Average			Status
Date		Wednesday, November 22, 2023		Wednesday, November 22, 2023
Time		2:04:33 PM		2:06:14 PM
Temperature [K]		N/A		N/A				N/A			OK
Field [G]		0		0
Gate bias voltage [V]		N/A		N/A
Gate bias current [A]		N/A		N/A
Final average					Geometry A				Geometry B
					Mean value		Limit		Mean value			Limit
ρ	Resistivity [Ω∙cm]				6843.29				6833.97
ρsheet	Sheet resistivity [Ω/□]				3.42164e+08				3.41698e+08
	F value				0.97				0.97
Intermediate results					Geometry A				Geometry B
					R2134		R3241		R4312			R1423
	Resistance [Ω]				9.82059e+07		5.67097e+07		9.81452e+07			5.65827e+07
	Standard deviation of resistance [Ω]				168551		116881		256726			168798
	Voltage [V]				0.982156		0.567279		0.981426			0.565764
	Standard deviation of voltage [V]				0.00106456		0.000621319		0.00234005			0.00138292
	Current [A]				1.0001e-08		1.00032e-08		9.99973e-09			9.99889e-09
	Standard deviation of current [A]				1.33087e-11		1.7465e-11		1.07571e-11			1.71e-11
Average measurements (I+)					Geometry A				Geometry B
					R2134		R3241		R4312			R1423
	Voltage [V]				0.983399		0.56679		0.982477			0.566491
	Standard deviation of voltage [V]				0.00182041		0.00123563		0.00323284			0.00162593
	Current [A]				1.00046e-08		1.00063e-08		1.00058e-08			9.99876e-09
	Standard deviation of current [A]				6.45297e-12		3.48542e-11		2.14061e-11			5.80672e-12
	Current lead voltage [DC V]				N/A		N/A		N/A			N/A
Average measurements (I-)					Geometry A				Geometry B
					R2134		R3241		R4312			R1423
	Voltage [V]				-0.980913		-0.567768		-0.980375			-0.565038
	Standard deviation of voltage [V]				0.00110418		0.0001318		0.0033841			0.00223747
	Current [A]				-9.99742e-09		-1.00001e-08		-9.99364e-09			-9.99901e-09
	Standard deviation of current [A]				2.58233e-11		2.29972e-12		2.15298e-12			3.37034e-11
	Current lead voltage [DC V]				N/A		N/A		N/A			N/A

## Sheet: DC field Hall measurement
DC field Hall measurement
Setup
Resistance measurement method:						High resistance
Excitation field
Field [kG]:						9
Field reversal:						Yes
Excitation current						Manual
Current [nA]:						10
Current reversal:						Yes
General
Sample geometry:						Geometry averaged
Average count:						10
Wait mode:						Auto
Measure current lead voltages:						No
Environment
		Start		Finish				Average			Status
Date		Wednesday, November 22, 2023		Wednesday, November 22, 2023
Time		2:06:15 PM		2:08:55 PM
Temperature [K]		N/A		N/A				N/A			OK
Field [G]		9000		9000
Gate bias voltage [V]
Gate bias current [A]
Final average					Geometry C				Geometry D
					Mean value		Limit		Mean value			Limit
VH	Hall voltage [V]				-0.00324935				-0.0029721
	Carrier type				N		1		N			1
n	Carrier concentration [1/cm³]				8.64287e+13				9.44829e+13
nsheet	Sheet carrier concentration [1/cm²]				1.72857e+09				1.88966e+09
RH	Hall coefficient [cm³/C]				72215.7				66059.6
RHsheet	Sheet Hall coefficient [cm²/C]				3.61078e+09				3.30298e+09
Intermediate results					Geometry C				Geometry D
					I+		I-		I+			I-
VH	Hall voltage [V]				-0.00292799		0.00357071		-0.00300783			0.00293636
Average Measurements (B+)					Geometry C				Geometry D
					I+		I-		I+			I-
	Voltage [V]				-0.418502		0.418395		0.411379			-0.41155
	Standard deviation of voltage [V]				0.00141076		0.00125565		0.000105803			0.000132606
	Current [A]				9.99506e-09		-1.00069e-08		1.00013e-08			-9.9993e-09
	Current lead voltage [DC V]				N/A		N/A		N/A			N/A
Average Measurements (B-)					Geometry C				Geometry D
					I+		I-		I+			I-
	Voltage [V]				-0.412646		0.411253		0.417394			-0.417422
	Standard deviation of voltage [V]				0.00141789		0.00143666		0.000109153			0.000141616
	Current [A]				9.99784e-09		-9.99579e-09		9.98943e-09			-1.00021e-08
	Current lead voltage [DC V]				N/A		N/A		N/A			N/A
