# Supplementary material for: Amorphous nitride semiconductors with highly tunable optical and electronic properties: the benefits of disorder in Ca–Zn–N thin films
Source: Mater Horiz. 2024 Dec 16;12(6):1971–80. doi: 10.1039/d4mh01525h (PMC11667462; doi:10.1039/d4mh01525h)
Supplement: MH-012-D4MH01525H-s001 [file MH-012-D4MH01525H-s001.zip › Data/Figure4_Hall_RT/SB231005_RT.xlsx]

## Sheet: Document map
	Summary
	Ohmic check
		1-3
		2-4
	Resistivity measurement
	DC field Hall measurement

## Sheet: Summary
Hall measurement
Run-time operator
Sirotti
Sample
ID:		SB231005
Type:		van der Pauw
Thickness
t [nm]:		350
Other dimensions
Lp [mm]:		32
Hall factor:		1
Max voltage [V]:		20
Max current [mA]:		1
Gate bias voltage [V]:		0
Comment:
Final results
				Mean value		Limit
µH	Hall mobility [cm²/V∙s]			0.627429
	Carrier type			N		0.04
n	Carrier concentration [1/cm³]			1.09621e+19
nsheet	Sheet carrier concentration [1/cm²]			383672745572991
RH	Hall coefficient [cm³/C]			0.569373
RHsheet	Sheet Hall coefficient [cm²/C]			16267.8
ρ	Resistivity [Ω∙cm]			0.90747
ρsheet	Sheet resistivity [Ω/□]			25927.7
VH	Hall voltage [V]			-1.46416e-06
	Phase [deg.]
	Worst case Ohmic check correlation (1-3)			0.999028
Measurement comment

## Sheet: Ohmic check
Ohmic check
Setup
Resistance measurement method:				High resistance
Contact sequence:				1-3, 2-4, (5-6)
Excitation current
Min current [nA]:				100
Max current [μA]:				1
Spacing				Linear spacing
Number of points:				4
Wait mode:				Auto
Current scanning method:				Max to min
Environment
	Start		Finish		Average		Status
Date	Thursday, November 23, 2023		Thursday, November 23, 2023
Time	2:45:06 PM		2:48:23 PM
Temperature [K]	N/A		N/A		N/A		OK
Field [G]	0		0
Gate bias voltage [V]	N/A		N/A
Gate bias current [A]	N/A		N/A

## Sheet: 1-3
Ohmic check 1-3
Set current [A]	Current [A]		Voltage [V]	Resistance [Ω]
-1e-06	-9.99913e-07		-0.249879	249901
-7e-07	-6.99865e-07		-0.188881	269882
-4e-07	-3.99898e-07		-0.115021	287625
-1e-07	-1.00106e-07		-0.0302178	301857
1e-07	1.00155e-07		0.0305723	305249
4e-07	4.00156e-07		0.114348	285759
7e-07	7.00166e-07		0.187072	267182
1e-06	1.00014e-06		0.256958	256922

## Sheet: 2-4
Ohmic check 2-4
Set current [A]	Current [A]		Voltage [V]	Resistance [Ω]
-1e-06	-9.99917e-07		-1.09484	1.09494e+06
-7e-07	-6.99858e-07		-0.770277	1.10062e+06
-4e-07	-3.99884e-07		-0.43973	1.09964e+06
-1e-07	-1.00047e-07		-0.110179	1.10127e+06
1e-07	1.00161e-07		0.110477	1.103e+06
4e-07	4.00157e-07		0.441375	1.103e+06
7e-07	7.00191e-07		0.771244	1.10148e+06
1e-06	1.00014e-06		1.09551	1.09536e+06

## Sheet: Resistivity measurement
Resistivity measurement
Setup
Resistance measurement method:						High resistance
Excitation current						Manual
Current [μA]:						1
Current reversal:						Yes
General
Sample geometry:						Geometry averaged
Average count:						10
Wait mode:						Auto
Measure current lead voltages:						No
Environment
		Start		Finish				Average			Status
Date		Thursday, November 23, 2023		Thursday, November 23, 2023
Time		2:48:25 PM		2:50:17 PM
Temperature [K]		N/A		N/A				N/A			OK
Field [G]		0		0
Gate bias voltage [V]		N/A		N/A
Gate bias current [A]		N/A		N/A
Final average					Geometry A				Geometry B
					Mean value		Limit		Mean value			Limit
ρ	Resistivity [Ω∙cm]				0.907168				0.907771
ρsheet	Sheet resistivity [Ω/□]				25919.1				25936.3
	F value				0.69				0.69
Intermediate results					Geometry A				Geometry B
					R2134		R3241		R4312			R1423
	Resistance [Ω]				1409.49		15273.2		1410.32			15283.9
	Standard deviation of resistance [Ω]				0.5643		0.717978		8.71947			10.0856
	Voltage [V]				0.00140952		0.0152735		0.00141036			0.0152845
	Standard deviation of voltage [V]				5.63626e-07		6.5601e-07		8.71968e-06			1.00778e-05
	Current [A]				1.00002e-06		1.00002e-06		1.00003e-06			1.00004e-06
	Standard deviation of current [A]				1.97647e-11		1.91069e-11		1.83332e-11			2.6654e-11
Average measurements (I+)					Geometry A				Geometry B
					R2134		R3241		R4312			R1423
	Voltage [V]				0.00165255		0.0149587		0.00165851			0.0151158
	Standard deviation of voltage [V]				6.72356e-07		1.03878e-06		1.31102e-05			1.43262e-05
	Current [A]				1.00015e-06		1.00011e-06		1.00013e-06			1.00015e-06
	Standard deviation of current [A]				2.31951e-11		2.9998e-11		3.65848e-11			3.23735e-11
	Current lead voltage [DC V]				N/A		N/A		N/A			N/A
Average measurements (I-)					Geometry A				Geometry B
					R2134		R3241		R4312			R1423
	Voltage [V]				-0.00116649		-0.0155883		-0.0011622			-0.0154532
	Standard deviation of voltage [V]				9.04784e-07		8.01452e-07		1.15001e-05			1.41776e-05
	Current [A]				-9.99901e-07		-9.99926e-07		-9.99923e-07			-9.99928e-07
	Standard deviation of current [A]				3.20089e-11		2.3673e-11		2.44622e-12			4.23521e-11
	Current lead voltage [DC V]				N/A		N/A		N/A			N/A

## Sheet: DC field Hall measurement
DC field Hall measurement
Setup
Resistance measurement method:						Standard resistance
Excitation field
Field [kG]:						9
Field reversal:						Yes
Excitation current						Manual
Current [μA]:						1
Current reversal:						Yes
General
Sample geometry:						Geometry averaged
Average count:						20
Wait mode:						Auto
Measure current lead voltages:						No
Environment
		Start		Finish				Average			Status
Date		Thursday, November 23, 2023		Thursday, November 23, 2023
Time		2:50:18 PM		2:53:17 PM
Temperature [K]		N/A		N/A				N/A			OK
Field [G]		9000		9000
Gate bias voltage [V]
Gate bias current [A]
Final average					Geometry C				Geometry D
					Mean value		Limit		Mean value			Limit
VH	Hall voltage [V]				-1.03833e-05				7.45497e-06
	Carrier type				N		0.18		P			1
n	Carrier concentration [1/cm³]				1.54574e+18				2.15301e+18
nsheet	Sheet carrier concentration [1/cm²]				5.41009e+13				7.53552e+13
RH	Hall coefficient [cm³/C]				4.03787				2.89897
RHsheet	Sheet Hall coefficient [cm²/C]				115368				82827.8
Intermediate results					Geometry C				Geometry D
					I+		I-		I+			I-
VH	Hall voltage [V]				-9.59092e-07		1.98075e-05		1.24415e-05			-2.46841e-06
Average Measurements (B+)					Geometry C				Geometry D
					I+		I-		I+			I-
	Voltage [V]				0.0138016		-0.013981		-0.0139239			0.0138943
	Standard deviation of voltage [V]				9.01879e-05		8.37807e-05		3.52886e-06			2.94964e-06
	Current [A]				1.0002e-06		-9.99845e-07		1.00024e-06			-9.99942e-07
	Current lead voltage [DC V]				N/A		N/A		N/A			N/A
Average Measurements (B-)					Geometry C				Geometry D
					I+		I-		I+			I-
	Voltage [V]				0.0138035		-0.0140206		-0.0139488			0.0138993
	Standard deviation of voltage [V]				9.25035e-05		8.77551e-05		3.92799e-06			2.58126e-06
	Current [A]				1.00015e-06		-9.99879e-07		1.00017e-06			-9.999e-07
	Current lead voltage [DC V]				N/A		N/A		N/A			N/A
