# Supplementary material for: Amorphous nitride semiconductors with highly tunable optical and electronic properties: the benefits of disorder in Ca–Zn–N thin films
Source: Mater Horiz. 2024 Dec 16;12(6):1971–80. doi: 10.1039/d4mh01525h (PMC11667462; doi:10.1039/d4mh01525h)
Supplement: MH-012-D4MH01525H-s001 [file MH-012-D4MH01525H-s001.zip › Data/Figure5_Hall_T-dep/SB230511.xlsx]

## Sheet: Document map
	Setup
	Plot and list

## Sheet: Setup
Step 2.1: Hall measurement
Run-time operator
Sirotti
Sample
ID:	SB230511
Type:	van der Pauw
Thickness
t [nm]:	250
Other dimensions
Lp [mm]:	32
Hall factor:	1
Max voltage [V]:	20
Max current [mA]:	20
Gate bias voltage [V]:	0
Comment:
Measurement comment
Temperature loop setup
Spacing:			Linear
Temperature points
Starting temperature [K]:			200
Ending temperature [K]:			230
Step size [K]:			10
Number of points:			4
Round trip:			No
Ohmic check setup
Resistance measurement method:			High resistance
Contact sequence:			1-3, 2-4, (5-6)
Excitation current
Min current [pA]:			1
Max current [pA]:			10
Spacing			Linear spacing
Number of points:			3
Wait mode:			Auto
Current scanning method:			Max to min
Resistivity measurement setup
Resistance measurement method:			High resistance
Excitation current			Manual
Current [pA]:			5
Current reversal:			Yes
General
Sample geometry:			Geometry averaged
Average count:			5
Wait mode:			Auto
Measure current lead voltages:			No
DC field Hall measurement setup
Resistance measurement method:			High resistance
Excitation field
Field [kG]:			9
Field reversal:			Yes
Excitation current			Manual
Current [pA]:			5
Current reversal:			Yes
General
Sample geometry:			Geometry averaged
Average count:			10
Wait mode:			Auto
Measure current lead voltages:			No

## Sheet: Plot and list
Plot and list
Temperature [K]	Carrier type		Hall mobility [cm²/V∙s]	Resistivity [Ω∙cm]	Hall voltage [V]	Hall coefficient [cm³/C]		Carrier concentration [1/cm³]
200	N		18.4715	2.12655e+08	-0.0164174	3.92806e+09		1.58895e+09
209.999	N		9.67504	6.33685e+07	-0.00764984	6.13092e+08		1.01804e+10
219.999	N		8.10889	2.15942e+07	-0.00282837	1.75105e+08		3.56444e+10
230	N		8.94099	7.99308e+06	-0.00123515	7.1466e+07		8.73353e+10
234.998	N		6.06127	5.20637e+06	-0.00165081	3.15572e+07		1.97784e+11
245	N		8.22709	2.00744e+06	-0.000878898	1.65154e+07		3.7792e+11
249.999	N		4.86005	1.41266e+06	-0.000366654	6.86559e+06		9.09099e+11
244.999	N		7.01053	2.0769e+06	-0.00414224	1.45602e+07		4.28669e+11
254.999	N		6.84083	866233	-0.00169783	5.92575e+06		1.05328e+12
265.001	N		6.6452	407100	-0.000777014	2.70526e+06		2307176768194
275	N		8.23199	201014	-0.000475914	1.65475e+06		3.77188e+12
285	N		9.51547	103864	-0.000284384	988312		6.31532e+12
294.999	N		7.49394	56354.4	-0.000121534	422317		1.47792e+13
290.001	N		7.61196	75726.5	-0.00144885	576427		1.08279e+13
300	N		8.02659	42163.9	-0.000852182	338432		1.84424e+13
310.001	N		8.29632	23985.5	-0.000502076	198991		3.13657e+13
