# Supplementary material for: Amorphous nitride semiconductors with highly tunable optical and electronic properties: the benefits of disorder in Ca–Zn–N thin films
Source: Mater Horiz. 2024 Dec 16;12(6):1971–80. doi: 10.1039/d4mh01525h (PMC11667462; doi:10.1039/d4mh01525h)
Supplement: MH-012-D4MH01525H-s001 [file MH-012-D4MH01525H-s001.zip › Data/Figure5_Hall_T-dep/SB230728.xlsx]

## Sheet: Document map
	Setup
	Plot and list

## Sheet: Setup
Step 2.1: Hall measurement
Run-time operator
Sirotti
Sample
ID:	SB230728
Type:	van der Pauw
Thickness
t [nm]:	140
Other dimensions
Lp [mm]:	32
Hall factor:	1
Max voltage [V]:	20
Max current [mA]:	20
Gate bias voltage [V]:	0
Comment:
Measurement comment
Temperature loop setup
Spacing:			1/T
Temperature points
Starting temperature [K]:			10
Ending temperature [K]:			100
Step size [K]:			10
Number of points:			10
Round trip:			No
Ohmic check setup
Resistance measurement method:			Standard resistance
Contact sequence:			1-3, 2-4, (5-6)
Excitation current
Min current [nA]:			500
Max current [μA]:			100
Spacing			Linear spacing
Number of points:			4
Wait mode:			Auto
Current scanning method:			Max to min
Resistivity measurement setup
Resistance measurement method:			Standard resistance
Excitation current			Manual
Current [μA]:			1
Current reversal:			Yes
General
Sample geometry:			Geometry averaged
Average count:			5
Wait mode:			Auto
Measure current lead voltages:			No
DC field Hall measurement setup
Resistance measurement method:			Standard resistance
Excitation field
Field [kG]:			9
Field reversal:			Yes
Excitation current			Manual
Current [μA]:			1
Current reversal:			Yes
General
Sample geometry:			Geometry averaged
Average count:			10
Wait mode:			Auto
Measure current lead voltages:			No

## Sheet: Plot and list
Plot and list
Temperature [K]	Carrier type		Hall mobility [cm²/V∙s]	Resistivity [Ω∙cm]	Hall voltage [V]	Hall coefficient [cm³/C]		Carrier concentration [1/cm³]
12.4955	N		41.0793	0.111884	-2.95473e-05	4.5961		1.358e+18
12.5498	N		41.0781	0.11184	-2.95349e-05	4.5942		1.35856e+18
12.5442	N		41.3901	0.111859	-2.97648e-05	4.62987		1.3481e+18
14.2897	N		41.6345	0.109917	-2.94207e-05	4.57634		1.36387e+18
16.6702	N		42.7397	0.107462	-2.95272e-05	4.59289		1.35895e+18
20.0001	N		43.5917	0.104394	-2.92559e-05	4.55073		1.37154e+18
24.9998	N		45.6296	0.100427	-2.9459e-05	4.58244		1.36205e+18
33.3297	N		48.0391	0.0947264	-2.92546e-05	4.55057		1.37159e+18
50.0002	N		52.6554	0.0865699	-2.93048e-05	4.55837		1.36924e+18
99.9997	N		63.0481	0.0679242	-2.75314e-05	4.28249		1.45745e+18
99.9995	N		64.0229	0.067873	-0.00124144	4.34543		1.43634e+18
119.999	N		67.295	0.0611169	-0.00117501	4.11286		1.51756e+18
139.999	N		70.2193	0.0553195	-0.00110978	3.88449		1.60678e+18
160	N		72.7434	0.0499778	-0.00103866	3.63556		1.7168e+18
180.001	N		74.4458	0.0455697	-0.000969224	3.39247		1.83981e+18
200.001	N		75.8225	0.0417383	-0.000904156	3.1647		1.97222e+18
220	N		76.648	0.0384295	-0.000841547	2.94554		2.11897e+18
240.002	N		77.1439	0.0355262	-0.000783003	2.74062		2.2774e+18
260	N		77.2824	0.0328705	-0.000725775	2.54031		2.45699e+18
280.002	N		77.1764	0.0305722	-0.000674104	2.35945		2.64532e+18
300.002	N		76.5944	0.0284614	-0.000622833	2.17998		2.8631e+18
