# Supplementary material for: Amorphous nitride semiconductors with highly tunable optical and electronic properties: the benefits of disorder in Ca–Zn–N thin films
Source: Mater Horiz. 2024 Dec 16;12(6):1971–80. doi: 10.1039/d4mh01525h (PMC11667462; doi:10.1039/d4mh01525h)
Supplement: MH-012-D4MH01525H-s001 [file MH-012-D4MH01525H-s001.zip › Data/Figure5_Hall_T-dep/SB230915.xlsx]

## Sheet: Document map
	Setup
	Plot and list

## Sheet: Setup
Step 2.1: Hall measurement
Run-time operator
Sirotti
Sample
ID:	SB230915
Type:	van der Pauw
Thickness
t [nm]:	250
Other dimensions
Lp [mm]:	32
Hall factor:	1
Max voltage [V]:	20
Max current [mA]:	20
Gate bias voltage [V]:	0
Comment:
Measurement comment
Temperature loop setup
Spacing:			Linear
Temperature points
Starting temperature [K]:			200
Ending temperature [K]:			220
Step size [K]:			10
Number of points:			3
Round trip:			No
Ohmic check setup
Resistance measurement method:			High resistance
Contact sequence:			1-3, 2-4, (5-6)
Excitation current
Min current [pA]:			100
Max current [pA]:			700
Spacing			Linear spacing
Number of points:			2
Wait mode:			Auto
Current scanning method:			Max to min
Resistivity measurement setup
Resistance measurement method:			High resistance
Excitation current			Manual
Current [pA]:			500
Current reversal:			Yes
General
Sample geometry:			Geometry averaged
Average count:			5
Wait mode:			Auto
Measure current lead voltages:			No
DC field Hall measurement setup
Resistance measurement method:			High resistance
Excitation field
Field [kG]:			9
Field reversal:			Yes
Excitation current			Manual
Current [pA]:			500
Current reversal:			Yes
General
Sample geometry:			Geometry averaged
Average count:			10
Wait mode:			Auto
Measure current lead voltages:			No

## Sheet: Plot and list
Plot and list
Temperature [K]	Carrier type		Hall mobility [cm²/V∙s]	Resistivity [Ω∙cm]	Hall voltage [V]	Hall coefficient [cm³/C]		Carrier concentration [1/cm³]
200.001	N		16.7806	341569	-0.0102852	5.73173e+06		1.08894e+12
210.002	N		17.7043	139182	-0.00443038	2.46411e+06		2.53296e+12
219.999	N		18.1765	62349.7	-0.00203867	1.1333e+06		5.50739e+12
220	N		18.5006	61616.1	-0.00369151	1.13993e+06		5.47532e+12
229.999	N		18.6709	29793	-0.00180168	556262		1.12204e+13
240	N		20.0661	15157.4	-0.000985584	304149		2.05212e+13
250.001	N		20.8279	8133.01	-0.000550263	169394		3.68461e+13
260	N		18.0508	4316.91	-0.000251201	77923.6		8.00977e+13
270.002	N		25.1041	2495.16	-0.000202517	62638.6		9.96431e+13
280.001	N		19.9459	1492.6	-9.61671e-05	29771.3		209648246640550
280	N		20.4599	1477.09	-0.00871353	30221.1		206527781500211
290	N		21.128	926.682	-0.00564553	19578.9		318787428461222
300	N		21.2758	596.942	-0.00366224	12700.4		491441348603873
