# Supplementary material for: Amorphous nitride semiconductors with highly tunable optical and electronic properties: the benefits of disorder in Ca–Zn–N thin films
Source: Mater Horiz. 2024 Dec 16;12(6):1971–80. doi: 10.1039/d4mh01525h (PMC11667462; doi:10.1039/d4mh01525h)
Supplement: MH-012-D4MH01525H-s001 [file MH-012-D4MH01525H-s001.zip › Data/Figure5_Hall_T-dep/SB230918.xlsx]

## Sheet: Document map
	Setup
	Plot and list

## Sheet: Setup
Step 2.1: Hall measurement
Run-time operator
Sirotti
Sample
ID:	SB230918
Type:	van der Pauw
Thickness
t [nm]:	265
Other dimensions
Lp [mm]:	32
Hall factor:	1
Max voltage [V]:	20
Max current [mA]:	20
Gate bias voltage [V]:	0
Comment:
Measurement comment
Temperature loop setup
Spacing:			Linear
Temperature points
Starting temperature [K]:			200
Ending temperature [K]:			250
Step size [K]:			10
Number of points:			6
Round trip:			No
Ohmic check setup
Resistance measurement method:			High resistance
Contact sequence:			1-3, 2-4, (5-6)
Excitation current
Min current [pA]:			10
Max current [pA]:			50
Spacing			Linear spacing
Number of points:			3
Wait mode:			Auto
Current scanning method:			Max to min
Resistivity measurement setup
Resistance measurement method:			High resistance
Excitation current			Manual
Current [pA]:			40
Current reversal:			Yes
General
Sample geometry:			Geometry averaged
Average count:			5
Wait mode:			Auto
Measure current lead voltages:			No
DC field Hall measurement setup
Resistance measurement method:			High resistance
Excitation field
Field [kG]:			9
Field reversal:			Yes
Excitation current			Manual
Current [pA]:			40
Current reversal:			Yes
General
Sample geometry:			Geometry averaged
Average count:			10
Wait mode:			Auto
Measure current lead voltages:			No

## Sheet: Plot and list
Plot and list
Temperature [K]	Carrier type		Hall mobility [cm²/V∙s]	Resistivity [Ω∙cm]	Hall voltage [V]	Hall coefficient [cm³/C]		Carrier concentration [1/cm³]
199.999	N		9.16573	5.90435e+06	-0.00712018	5.41177e+07		1.15332e+11
210	N		9.48471	2.16032e+06	-0.002749	2.049e+07		3.04612e+11
219.999	N		9.74087	857100	-0.00112763	8.34889e+06		7.47585e+11
230	N		9.17835	364464	-0.000452935	3.34518e+06		1.86582e+12
240	N		8.67097	166794	-0.000196002	1.44626e+06		4.31561e+12
250	N		11.9952	80530.9	-0.000130855	965988		6.46126e+12
250	N		10.1449	80450.1	-0.00277143	816156		7.64744e+12
260.001	N		10.3227	39098.3	-0.0013684	403600		1.54646e+13
270	N		12.2702	20814.7	-0.000863574	255402		2.4438e+13
280	N		11.4904	11536.5	-0.000450654	132558		47084948423056
290.001	N		11.4144	6633.27	-0.000258389	75715.1		8.24341e+13
300	N		11.3721	3979.66	-0.000154042	45257.2		137911889128853
