# Supplementary material for: Amorphous nitride semiconductors with highly tunable optical and electronic properties: the benefits of disorder in Ca–Zn–N thin films
Source: Mater Horiz. 2024 Dec 16;12(6):1971–80. doi: 10.1039/d4mh01525h (PMC11667462; doi:10.1039/d4mh01525h)
Supplement: MH-012-D4MH01525H-s001 [file MH-012-D4MH01525H-s001.zip › Data/Growth_conditions.xlsx]

## Sheet: Sheet1
					substrate	hotlip	cell	hotlip	cell	cell
Probe	Struktur	Substrat		Vorbehandlung	T_sub [°C]	T_ZnHl [°C]	T_ZnZ [°C]	T_CaHl	T_CaZ	T_GaZ	P_Plasma [W]	N-flow	Zeit / Struktur	Dicke
SB230509	Schicht	c-plane SAP	SAP, 2-side-pol.	10min N-Plasma @150°C	250	350	220	550	400	930	400	0.8	180' Zn2CaN2 + 40' GaN @150°C	170 nm
SB230511	Schicht	c-plane SAP	SAP, 2-side-pol.	pre-wetting with Zn 3min 230°C	250	380	230	560	410	930	400	0.8	180' Zn2CaN2 + 40' GaN @150°C	250 nm
SB230522	Schicht	c-plane SAP	SAP, 2-side-pol.	10min N-Plasma @150°C	245	370	220	550	400	930	400	0.5	180' Zn2CaN2 + 30 min AN 600°C + 40' GaN @150°C, @0.8sccm	125 nm
SB230627	Schicht	Fe-GaN on c-SAP	1-side pol	10min N-Plasma @150°C	200	360	210	550	400	920	400	0.8	120' Zn2CaN2 + 40' GaN @150°C	150 nm
SB230703	Schicht	AlN on c-SAP	2-side-pol.	10min N-Plasma @150°C	200	360	210	550	400	920	400	0.8	120' Zn2CaN2 + 40' GaN @150°C	180 nm
SB230727	Schicht	AlN on c-SAP	2-side-pol.	10min N-Plasma @150°C	170	350	200	550	400	920	400	0.8	90' Zn2CaN2 + 35' GaN @150°C	125 nm
SB230728	Schicht	AlN on c-SAP	2-side-pol.	10min N-Plasma @150°C	150	345	195	550	400	920	400	0.8	120' Zn2CaN2 + 40' GaN @150°C	140 nm
SB230915	Schicht	AlN on c-SAP	2-side-pol.	10min N-Plasma @150°C	200	360	210	550	400	920	400	0.8	120' Zn2CaN2 + 40' GaN @150°C	250 nm
SB230918	Schicht	AlN on c-SAP	2-side-pol.	10min N-Plasma @150°C	200	350	200	550	400	920	400	0.5 N + 0.1 Ar	120' Zn2CaN2 + 40' GaN @150°C	265 nm
SB230919	Schicht	AlN on c-SAP	2-side-pol.	10min N-Plasma @150°C	200	350	200	550	400	920	400	0.5	120' Zn2CaN2 + 40' GaN @150°C	230 nm
SB230925	Schicht	MgO 100	2-side-pol.	10min N-Plasma @150°C	170	350	200	550	400	920	400	0.5	120' Zn2CaN2 + 40' GaN @150°C	240 nm
SB231005	Schicht	YSZ 100, off<0.5°	2-side-pol.	10min N-Plasma @150°C	170	350	200	550	400	920	400	0.5	120' Zn2CaN2 + 40' GaN @150°C	330 nm
SB231018	Schicht	YSZ 100, off<0.5°	2-side-pol.	10min N-Plasma @150°C	180	350	200	550	400	920	400	0.5	120' Zn2CaN2 + 40' GaN @150°C	300 nm
SB231019	Schicht	YSZ 100, off<0.5°	2-side-pol.	10min N-Plasma @150°C	160	350	200	550	400	920	400	0.5	120' Zn2CaN2 + 40' GaN @150°C	230 nm
SB231020	Schicht	YSZ 100, off<0.5°	2-side-pol.	10min N-Plasma @150°C	150	350	200	550	400	920	400	0.5	60' Zn2CaN2 + 40' GaN @150°C
SB231031	Schicht	YSZ 100, off<0.5°	2-side-pol.	10min N-Plasma @150°C	180	350	200	550	400	920	400	0.5	120' Zn2CaN2 + 40' GaN @150°C	310
